# Supplementary material for: Spread of SARS-CoV-2 Variants on Réunion Island, France, 2021
Source: Emerg Infect Dis. 2022 Apr;28(4):895–8. doi: 10.3201/eid2804.212243 (PMC8962908; doi:10.3201/eid2804.212243)
Supplement: Appendix 2 — Information about severe acute respiratory syndrome coronavirus 2 sequences obtained from GISAID in study of variants on the island of Réunion, France, 2021. [file 21-2243-Techapp-s2.xlsx]

## Sheet: 21-2243 Appendix 2
Article DOI: https://doi.org/10.3201/eid2804.212243
Spread of SARS-CoV-2 Variants on Réunion Island, France, 2021
Appendix 2. Data of severe acute respiratory syndrome coronavirus 2 sequences obtained from GISAID for comparison with sequences obtained from cases in Reunion, France, January–June 2021.
Accession nos.	Originating laboratory	Submitting laboratory	Authors
EPI_ISL_3231382, EPI_ISL_3231383, EPI_ISL_3231404, EPI_ISL_3231405, EPI_ISL_3231406, EPI_ISL_3231407, EPI_ISL_3231408, EPI_ISL_3231409	Airport Health Laboratory/Central Health Laboratory	UMR PIMIT	Bahadoor BS; David Wilkinson; Manraj SS; Patrick Mavingui; Pattoo M; Ramuth M; Sonoo J
EPI_ISL_2834909, EPI_ISL_2834910, EPI_ISL_2834911, EPI_ISL_2834912, EPI_ISL_2834913, EPI_ISL_2834914, EPI_ISL_2834915, EPI_ISL_2834916, EPI_ISL_2834917, EPI_ISL_2834918, EPI_ISL_2834919, EPI_ISL_2834920, EPI_ISL_2834921, EPI_ISL_2834922	Central Health Laboratory	Central Health Laboratory ,Victoria Hospital, Candos,Ministry of Health and Wellness, Mauritius	Bahadoor BS; Jannoo N; Manraj SS; Mathur H; Ramuth M; Sonoo J; Sujeewon C
EPI_ISL_2285168, EPI_ISL_2285172, EPI_ISL_2285173, EPI_ISL_2285178, EPI_ISL_2285180, EPI_ISL_2285184, EPI_ISL_2285185, EPI_ISL_2285186, EPI_ISL_2285198	Central Health Laboratory	National Institute for Communicable Diseases of the National Health Laboratory Service	Allam M; Amoako DG; Baboo SB; Bhiman JN; Ismail A; Mahlangu B; Manraj SS; Mohale T; Ntuli N; Ramuth M; Sonoo J
EPI_ISL_2499906, EPI_ISL_2499907, EPI_ISL_2499909, EPI_ISL_2499910, EPI_ISL_2499911, EPI_ISL_2499912, EPI_ISL_2499914, EPI_ISL_2499915, EPI_ISL_2499916, EPI_ISL_2499917, EPI_ISL_2532755, EPI_ISL_2549198, EPI_ISL_2549199, EPI_ISL_2657326, EPI_ISL_2657327, EPI_ISL_2657328, EPI_ISL_2657329, EPI_ISL_2657330, EPI_ISL_2657331, EPI_ISL_2657332, EPI_ISL_2657333, EPI_ISL_2657334, EPI_ISL_2657335, EPI_ISL_…	Virology Department, Central Health Laboratory	The Francis Crick Institute	Bahadoor BS; Crawford M; Daniels RS; Goldstone R; Harvey R; Manraj SS; Nicod J; Patel H; Ramuth M; Sonoo J
EPI_ISL_1191600, EPI_ISL_1191603, EPI_ISL_1191604, EPI_ISL_1191605, EPI_ISL_1827634, EPI_ISL_1827636, EPI_ISL_1827637, EPI_ISL_1827638, EPI_ISL_1827639, EPI_ISL_1827640, EPI_ISL_1827641, EPI_ISL_1827642, EPI_ISL_1827643, EPI_ISL_1827644, EPI_ISL_1827645, EPI_ISL_1827646, EPI_ISL_1827647, EPI_ISL_1827648, EPI_ISL_1827649, EPI_ISL_1827650, EPI_ISL_1827651, EPI_ISL_1827655, EPI_ISL_1827656, EPI_ISL_…	Virology Department, Victoria Hospital, Plaine-Wilhems, Mauritius	National Institute for Communicable Diseases of the National Health Laboratory Service	Allam M; Amoako DG; Baboo SB; Bhiman JN; Ismail A; Mahlangu B; Manraj SS; Mohale T; Ntuli N; Ramuth M; Scheepers C; Sonoo J
EPI_ISL_3231381, EPI_ISL_3231384, EPI_ISL_3231385, EPI_ISL_3231386, EPI_ISL_3231387, EPI_ISL_3231388, EPI_ISL_3231389, EPI_ISL_3231390, EPI_ISL_3231391, EPI_ISL_3231392, EPI_ISL_3231393, EPI_ISL_3231394, EPI_ISL_3231395, EPI_ISL_3231396, EPI_ISL_3231397, EPI_ISL_3231398, EPI_ISL_3231399, EPI_ISL_3231400, EPI_ISL_3231401, EPI_ISL_3231402, EPI_ISL_3231403	Virology Department,Central Health Laboratory	UMR PIMIT	Bahadoor BS; David Wilkinson; Manraj SS; Patrick Mavingui; Ramuth M; Sonoo J
EPI_ISL_3839659	Virology Department,Central Health Laboratory	Virology Department,Central Health Laboratory	Bahadoor BS; Jannoo N; Manraj SS; Mathur H; Ramuth M; Sonoo J; Sujeewon C
EPI_ISL_3716349, EPI_ISL_3716350, EPI_ISL_3716351, EPI_ISL_3716353, EPI_ISL_3716354, EPI_ISL_3716355, EPI_ISL_3716356, EPI_ISL_3716357, EPI_ISL_3716358, EPI_ISL_3716359, EPI_ISL_3716360, EPI_ISL_3716362, EPI_ISL_3716363, EPI_ISL_3716364, EPI_ISL_3716365, EPI_ISL_3716367, EPI_ISL_3716368, EPI_ISL_3716369, EPI_ISL_3716372, EPI_ISL_3716373, EPI_ISL_3716374, EPI_ISL_3716375 EPI_ISL_3716379, EPI_ISL_3…	Virology Unit, Institut Pasteur de Madagascar	Institut Pateur de Dakar	Cara E. Brook; Christian Ranaivoson; Dia Ndongo; Diagne Moussa Moïse; Diallo Amadou; Faye Ousmane; Helisoa Razafimanjato; Jean-Michel Heraud; Loucoubar Cheikh; Ndiaye Ndack; Norosoa Razanajatovo; Philippe Dussart; Sall Amadou Alpha; Sankhe Safietou; Soa Fy Andriamandimby; Tsiry Randriambolamanantsoa; Vololoniaina Raharinosy
EPI_ISL_3716576, EPI_ISL_3716578, EPI_ISL_3716579, EPI_ISL_3716580, EPI_ISL_3716581, EPI_ISL_3716583, EPI_ISL_3716584, EPI_ISL_3716585, EPI_ISL_3716586, EPI_ISL_3716587, EPI_ISL_3716588, EPI_ISL_3716589, EPI_ISL_3716590, EPI_ISL_3716594, EPI_ISL_3716595, EPI_ISL_3716597, EPI_ISL_3716598, EPI_ISL_3716599, EPI_ISL_3716600, EPI_ISL_3716603, EPI_ISL_3716604, EPI_ISL_3716605,
EPI_ISL_3716607, EPI_ISL_3716608, EPI_ISL_3716610, EPI_ISL_3716611, EPI_ISL_3716612, EPI_ISL_3716613, EPI_ISL_3716618, EPI_ISL_3716619, EPI_ISL_3716620, EPI_ISL_3716623, EPI_ISL_3716624, EPI_ISL_3716625, EPI_ISL_3716628, EPI_ISL_3716632, EPI_ISL_3716633, EPI_ISL_3716634, EPI_ISL_3716635, EPI_ISL_3716637, EPI_ISL_3716645, EPI_ISL_3716646, EPI_ISL_3716647, EPI_ISL_3716650,EPI_ISL_3716652, EPI_ISL_3…
EPI_ISL_508862, EPI_ISL_508863, EPI_ISL_625456, EPI_ISL_677634, EPI_ISL_677635, EPI_ISL_677636, EPI_ISL_1660225, EPI_ISL_1660226, EPI_ISL_1660227, EPI_ISL_1660228, EPI_ISL_1660229, EPI_ISL_1660230, EPI_ISL_1660231, EPI_ISL_1660232, EPI_ISL_1660233, EPI_ISL_1660234, EPI_ISL_1660235, EPI_ISL_1660236, EPI_ISL_1660237, EPI_ISL_1660238, EPI_ISL_1660239, EPI_ISL_1660240, EPI_ISL_1660241, EPI_ISL_166024…	Virology Unit, Institut Pasteur de Madagascar	Virology Unit, Institut Pasteur de Madagascar	Andry Andrianarivelo; Angela Brisebarre; Camille Capel; Cara Brook; Cara E. Brook; Christian Ranaivoson; Christophe Malabat; Corinne Maufrais; Cristina M. Tato; Emmanuelle Permal; Etienne Simon-Lorière; Frédéric Lemoine; Helisoa Razafimanjato; Jean-Michel Heraud; Joseph L. DeRisi; Louise Lefrançois; Marion Barbet; Maud Vanpeene; Michelle Tan; Méline Bizard; Norosoa Razanajatovo; Philippe Dussart;…
EPI_ISL_1660264, EPI_ISL_1660265, EPI_ISL_1660266, EPI_ISL_1660267, EPI_ISL_1660268, EPI_ISL_1660269, EPI_ISL_1660270, EPI_ISL_1660271, EPI_ISL_1660272, EPI_ISL_1660273, EPI_ISL_1660274, EPI_ISL_1660275, EPI_ISL_1660276, EPI_ISL_1660277, EPI_ISL_1660278, EPI_ISL_1660279, EPI_ISL_1660280, EPI_ISL_1660281, EPI_ISL_1660282, EPI_ISL_1660283, EPI_ISL_1660284, EPI_ISL_1660285,
EPI_ISL_1660286, EPI_ISL_1660287, EPI_ISL_1660288, EPI_ISL_1660289, EPI_ISL_1660290, EPI_ISL_1660291, EPI_ISL_1660292, EPI_ISL_1660293, EPI_ISL_1660294, EPI_ISL_1660295, EPI_ISL_1660296, EPI_ISL_1660297, EPI_ISL_1660298, EPI_ISL_1660299, EPI_ISL_1660300, EPI_ISL_1660301, EPI_ISL_1660302, EPI_ISL_1660303, EPI_ISL_1660304, EPI_ISL_1660305, EPI_ISL_1660306, EPI_ISL_1660307,
EPI_ISL_1660308, EPI_ISL_1660309, EPI_ISL_1660310, EPI_ISL_1660311, EPI_ISL_1660312, EPI_ISL_1660313, EPI_ISL_1660314, EPI_ISL_1660315, EPI_ISL_1660316, EPI_ISL_1660317, EPI_ISL_1660318, EPI_ISL_1660319, EPI_ISL_1660320, EPI_ISL_1660321, EPI_ISL_1660322, EPI_ISL_1660323, EPI_ISL_1660324, EPI_ISL_1660325, EPI_ISL_1660326, EPI_ISL_1660327, EPI_ISL_1660328, EPI_ISL_1660329,
EPI_ISL_1660330, EPI_ISL_1660331, EPI_ISL_1660332, EPI_ISL_1660333, EPI_ISL_1660334, EPI_ISL_1660335, EPI_ISL_1660336, EPI_ISL_1672387, EPI_ISL_1672388, EPI_ISL_1672389, EPI_ISL_1672390, EPI_ISL_4297552, EPI_ISL_4297553, EPI_ISL_4297554, EPI_ISL_4297555, EPI_ISL_4297556, EPI_ISL_4297557, EPI_ISL_4297558, EPI_ISL_4297559, EPI_ISL_4297560, EPI_ISL_4297561, EPI_ISL_4297562,
EPI_ISL_4297563, EPI_ISL_4297564, EPI_ISL_4297565, EPI_ISL_4297566, EPI_ISL_4297567, EPI_ISL_4297568, EPI_ISL_4297569, EPI_ISL_4297570, EPI_ISL_4297571, EPI_ISL_4297572, EPI_ISL_4297573, EPI_ISL_4297574, EPI_ISL_4297575, EPI_ISL_4297576, EPI_ISL_4297577, EPI_ISL_4297578, EPI_ISL_4297579, EPI_ISL_4297580, EPI_ISL_4297581, EPI_ISL_4297582, EPI_ISL_4297583, EPI_ISL_4297584,
EPI_ISL_4297585, EPI_ISL_4297586, EPI_ISL_4297587, EPI_ISL_4297588, EPI_ISL_4297589, EPI_ISL_4297590, EPI_ISL_4297591, EPI_ISL_4297592, EPI_ISL_4297593, EPI_ISL_4297594, EPI_ISL_4297595, EPI_ISL_4297596, EPI_ISL_4297597, EPI_ISL_4297598, EPI_ISL_4297599, EPI_ISL_4297600, EPI_ISL_4297601, EPI_ISL_4297602, EPI_ISL_4297603, EPI_ISL_4297604, EPI_ISL_4297605, EPI_ISL_4297606,
EPI_ISL_4297607, EPI_ISL_4297608, EPI_ISL_4297609, EPI_ISL_4297610, EPI_ISL_4297611, EPI_ISL_4297612, EPI_ISL_4297613, EPI_ISL_4297614, EPI_ISL_4297615, EPI_ISL_4297616, EPI_ISL_4297617, EPI_ISL_4297618, EPI_ISL_4297619, EPI_ISL_4297620, EPI_ISL_4297621, EPI_ISL_4297622, EPI_ISL_4297623, EPI_ISL_4297624, EPI_ISL_4297625, EPI_ISL_4297626, EPI_ISL_4297627, EPI_ISL_4297628,
EPI_ISL_4297629, EPI_ISL_4297630, EPI_ISL_4297631, EPI_ISL_4297632, EPI_ISL_4297633, EPI_ISL_4297634, EPI_ISL_4297635, EPI_ISL_4297636, EPI_ISL_4297637, EPI_ISL_4297638, EPI_ISL_4297639, EPI_ISL_4297640, EPI_ISL_4297641, EPI_ISL_4297642, EPI_ISL_4297643, EPI_ISL_4297644, EPI_ISL_4297645, EPI_ISL_4297646, EPI_ISL_4297647, EPI_ISL_4297648, EPI_ISL_4297649, EPI_ISL_4297650,
EPI_ISL_4297651, EPI_ISL_4297652, EPI_ISL_4297653, EPI_ISL_4297654, EPI_ISL_4297655, EPI_ISL_4297656, EPI_ISL_4297657, EPI_ISL_4297658, EPI_ISL_4297659, EPI_ISL_4297660, EPI_ISL_4297661, EPI_ISL_4297662, EPI_ISL_4297663, EPI_ISL_4297664, EPI_ISL_4297666, EPI_ISL_4297667, EPI_ISL_4297668, EPI_ISL_4297669, EPI_ISL_4297670, EPI_ISL_4297671, EPI_ISL_4297672, EPI_ISL_4297673,
EPI_ISL_4297674, EPI_ISL_4297675, EPI_ISL_4297676, EPI_ISL_4297677, EPI_ISL_4297678, EPI_ISL_4297679, EPI_ISL_4297680, EPI_ISL_4297681, EPI_ISL_4297682, EPI_ISL_4297683, EPI_ISL_4297684, EPI_ISL_4297685, EPI_ISL_4297687, EPI_ISL_4297688, EPI_ISL_4297689, EPI_ISL_4297690, EPI_ISL_4297692, EPI_ISL_4297693, EPI_ISL_4297695, EPI_ISL_4297696, EPI_ISL_4297697, EPI_ISL_4297698,
EPI_ISL_4297699, EPI_ISL_4297700, EPI_ISL_4297701, EPI_ISL_4297702, EPI_ISL_4297703, EPI_ISL_4297704, EPI_ISL_4297705, EPI_ISL_4297710, EPI_ISL_4297711, EPI_ISL_4297712, EPI_ISL_4297713, EPI_ISL_4297714, EPI_ISL_4297716, EPI_ISL_4297717, EPI_ISL_4297718, EPI_ISL_4297719, EPI_ISL_4297720, EPI_ISL_4297722, EPI_ISL_4297723, EPI_ISL_4297724, EPI_ISL_4297725, EPI_ISL_4297726,
EPI_ISL_4297727, EPI_ISL_4297728, EPI_ISL_4297729, EPI_ISL_4297730, EPI_ISL_4297731, EPI_ISL_4297732, EPI_ISL_4297733, EPI_ISL_4297734, EPI_ISL_4297735, EPI_ISL_4297736, EPI_ISL_4297737, EPI_ISL_4297738, EPI_ISL_4297739, EPI_ISL_4297740, EPI_ISL_4297741, EPI_ISL_4297742, EPI_ISL_4297743, EPI_ISL_4297744, EPI_ISL_4297745, EPI_ISL_4297746, EPI_ISL_4297748, EPI_ISL_4297749,
EPI_ISL_4297750, EPI_ISL_4297751, EPI_ISL_4297752, EPI_ISL_4297753, EPI_ISL_4297754, EPI_ISL_4297755, EPI_ISL_4297756, EPI_ISL_4297757, EPI_ISL_4297758, EPI_ISL_4297759, EPI_ISL_4297760, EPI_ISL_4297761, EPI_ISL_4297762, EPI_ISL_4297763, EPI_ISL_4297764, EPI_ISL_4297765, EPI_ISL_4297766, EPI_ISL_4297767, EPI_ISL_4297768, EPI_ISL_4297769, EPI_ISL_4297770, EPI_ISL_4297771, EPI_ISL_4297772
EPI_ISL_4880529, EPI_ISL_4880536, EPI_ISL_4880539, EPI_ISL_4880541, EPI_ISL_4880544, EPI_ISL_4880545, EPI_ISL_4880546, EPI_ISL_4880547, EPI_ISL_4880550, EPI_ISL_4880551, EPI_ISL_4880552, EPI_ISL_4880554, EPI_ISL_4880555, EPI_ISL_4880557, EPI_ISL_4880562, EPI_ISL_4880563, EPI_ISL_4880564, EPI_ISL_4880565, EPI_ISL_4880566, EPI_ISL_4880567, EPI_ISL_4880569, EPI_ISL_4880570, EPI_ISL_4880571, EPI_ISL_…	Seychelles Public Health Laboratory	KEMRI-Wellcome Trust Research Programme,Kilifi	Agoti C.; Brigitte Pool; Githinji G.; Jude Gedeon; Lambisia A. Nokes D J.; Leon Biscornet.; Mburu M.W.; Meggy Louange; Mohamed K.S.; Morobe J.; Ndwiga L. Makori T.; Ochola I.; Ongera E.; de Laurent Z.
EPI_ISL_1013099, EPI_ISL_1013100, EPI_ISL_1013101, EPI_ISL_1013102, EPI_ISL_1013103, EPI_ISL_1013104, EPI_ISL_1013105, EPI_ISL_1013106, EPI_ISL_1013107, EPI_ISL_1013108, EPI_ISL_1013109, EPI_ISL_1013110, EPI_ISL_1013111, EPI_ISL_1013112, EPI_ISL_1013113, EPI_ISL_1013114, EPI_ISL_1013115, EPI_ISL_1013116, EPI_ISL_1013117, EPI_ISL_1013118, EPI_ISL_1013119, EPI_ISL_1013120,	CH de Mayotte	National Reference Center for Viruses of Respiratory Infections, Institut Pasteur, Paris	Angela Brisebarre; Camille Capel; Combe Patrice; Etienne Simon-Lorière; Marion Barbet; Maud Vanpeene; Méline Bizard; Sylvie Behillil; Sylvie van der Werf; Vincent Enouf
EPI_ISL_1013121, EPI_ISL_1013122, EPI_ISL_1013123, EPI_ISL_1013124, EPI_ISL_1013125, EPI_ISL_1013126, EPI_ISL_1013127, EPI_ISL_1013128, EPI_ISL_1013129, EPI_ISL_1013130, EPI_ISL_1013131, EPI_ISL_1013132, EPI_ISL_1013133, EPI_ISL_1013134, EPI_ISL_1013135, EPI_ISL_1013136, EPI_ISL_1013137, EPI_ISL_1013138, EPI_ISL_1013139, EPI_ISL_1013140, EPI_ISL_1013141, EPI_ISL_1013142,
EPI_ISL_1013143, EPI_ISL_1013144, EPI_ISL_1013145, EPI_ISL_1013146, EPI_ISL_1013147, EPI_ISL_1013148, EPI_ISL_1013149, EPI_ISL_1013150, EPI_ISL_1013151, EPI_ISL_1013152, EPI_ISL_1013153, EPI_ISL_1013154, EPI_ISL_1013155, EPI_ISL_1013156, EPI_ISL_1013157, EPI_ISL_1013158, EPI_ISL_1013159, EPI_ISL_1013160, EPI_ISL_1013161, EPI_ISL_1013162, EPI_ISL_1013163, EPI_ISL_1013164,
EPI_ISL_1013165, EPI_ISL_1013166, EPI_ISL_1013167, EPI_ISL_1013168, EPI_ISL_1013169, EPI_ISL_1013170, EPI_ISL_1013171, EPI_ISL_1013172, EPI_ISL_1013173, EPI_ISL_1013174, EPI_ISL_1013175, EPI_ISL_1013176, EPI_ISL_1013177, EPI_ISL_1013178, EPI_ISL_1013179, EPI_ISL_1013180, EPI_ISL_1013181, EPI_ISL_1013182, EPI_ISL_1013183, EPI_ISL_1013184, EPI_ISL_1013185, EPI_ISL_1013186,
EPI_ISL_1013187, EPI_ISL_1013188, EPI_ISL_1013189, EPI_ISL_1013190, EPI_ISL_1013191, EPI_ISL_1013192, EPI_ISL_1013193, EPI_ISL_1013194, EPI_ISL_1013195, EPI_ISL_1013196, EPI_ISL_1013197, EPI_ISL_1013198, EPI_ISL_1013199, EPI_ISL_1013200, EPI_ISL_1013201, EPI_ISL_1013202, EPI_ISL_1013203, EPI_ISL_1013204, EPI_ISL_1013205, EPI_ISL_1013206, EPI_ISL_1013207, EPI_ISL_1013208,
EPI_ISL_1013209, EPI_ISL_1013224, EPI_ISL_1013225, EPI_ISL_1013226, EPI_ISL_1013227, EPI_ISL_1013228, EPI_ISL_1013229, EPI_ISL_1013230, EPI_ISL_1013231, EPI_ISL_1013232, EPI_ISL_1013233, EPI_ISL_1013234, EPI_ISL_1013237, EPI_ISL_1013238, EPI_ISL_1013239, EPI_ISL_1013240, EPI_ISL_1013242, EPI_ISL_1013243, EPI_ISL_1013244, EPI_ISL_1013245, EPI_ISL_1013246, EPI_ISL_1013247,
EPI_ISL_1013248, EPI_ISL_1013249, EPI_ISL_1013250, EPI_ISL_1013251, EPI_ISL_1013252, EPI_ISL_1013253, EPI_ISL_1013254, EPI_ISL_1013255, EPI_ISL_1013256, EPI_ISL_1013257, EPI_ISL_1013258, EPI_ISL_1013259, EPI_ISL_1013260, EPI_ISL_1013261, EPI_ISL_1013262, EPI_ISL_1013263, EPI_ISL_1013264, EPI_ISL_1013265, EPI_ISL_1013266, EPI_ISL_1013267, EPI_ISL_1013268, EPI_ISL_1013269,
EPI_ISL_1013270, EPI_ISL_1013271, EPI_ISL_1013272, EPI_ISL_1013273, EPI_ISL_1013274, EPI_ISL_1013275, EPI_ISL_1013276, EPI_ISL_1013277, EPI_ISL_1013278, EPI_ISL_1013279, EPI_ISL_1013280, EPI_ISL_1013281, EPI_ISL_1013282, EPI_ISL_1013283, EPI_ISL_1013284, EPI_ISL_1013285, EPI_ISL_1013286, EPI_ISL_1013287, EPI_ISL_1013288, EPI_ISL_1013289, EPI_ISL_1013290, EPI_ISL_1013291,
EPI_ISL_1013292, EPI_ISL_1013293, EPI_ISL_1013294, EPI_ISL_1013295, EPI_ISL_1013296, EPI_ISL_1013297, EPI_ISL_1013298, EPI_ISL_1013299, EPI_ISL_1013300, EPI_ISL_1013301, EPI_ISL_1013302, EPI_ISL_1013303, EPI_ISL_1013304, EPI_ISL_1013305, EPI_ISL_1013306, EPI_ISL_1013307, EPI_ISL_1013308, EPI_ISL_1013309, EPI_ISL_1013310, EPI_ISL_1013311, EPI_ISL_1013312, EPI_ISL_1013313,
EPI_ISL_1013314, EPI_ISL_1013315, EPI_ISL_1013316, EPI_ISL_1013317, EPI_ISL_1013318, EPI_ISL_1013319, EPI_ISL_1013320, EPI_ISL_1013321, EPI_ISL_1013322, EPI_ISL_1013323, EPI_ISL_1013324, EPI_ISL_1013325, EPI_ISL_1013326, EPI_ISL_1013327, EPI_ISL_1013328, EPI_ISL_1013329, EPI_ISL_1013330, EPI_ISL_1013331, EPI_ISL_1013332, EPI_ISL_1013333, EPI_ISL_1013334, EPI_ISL_1013335,
EPI_ISL_1013336, EPI_ISL_1013337, EPI_ISL_1013338, EPI_ISL_1013339, EPI_ISL_1013340, EPI_ISL_1013341, EPI_ISL_1013342, EPI_ISL_1013343, EPI_ISL_1013344, EPI_ISL_1013345, EPI_ISL_1013346, EPI_ISL_1013347, EPI_ISL_1013348, EPI_ISL_1013349, EPI_ISL_1013350, EPI_ISL_1013351, EPI_ISL_1013352, EPI_ISL_1013353, EPI_ISL_1013354, EPI_ISL_1013355, EPI_ISL_1013356, EPI_ISL_1013357,
EPI_ISL_1013358, EPI_ISL_1013359, EPI_ISL_1013360, EPI_ISL_1013361, EPI_ISL_1013362, EPI_ISL_1013363, EPI_ISL_1013364, EPI_ISL_1013365, EPI_ISL_1013366, EPI_ISL_1013367, EPI_ISL_1013368, EPI_ISL_1013369, EPI_ISL_1013370, EPI_ISL_1013371, EPI_ISL_1013372, EPI_ISL_1013373, EPI_ISL_1013374, EPI_ISL_1013375, EPI_ISL_1013376, EPI_ISL_1013377, EPI_ISL_1013378, EPI_ISL_1013379,
EPI_ISL_1013380, EPI_ISL_1013381, EPI_ISL_1013382, EPI_ISL_1013383, EPI_ISL_1013384, EPI_ISL_1013385, EPI_ISL_1013386, EPI_ISL_1013387, EPI_ISL_1013388, EPI_ISL_1013389, EPI_ISL_1013390, EPI_ISL_1013391, EPI_ISL_1013392, EPI_ISL_1013393, EPI_ISL_1013394, EPI_ISL_1013395, EPI_ISL_1013396, EPI_ISL_1013397, EPI_ISL_1013398, EPI_ISL_1013399, EPI_ISL_1013400, EPI_ISL_1013401,
EPI_ISL_1013402, EPI_ISL_1013403, EPI_ISL_1013404, EPI_ISL_1013405, EPI_ISL_1013406, EPI_ISL_1013407
EPI_ISL_894220, EPI_ISL_894221, EPI_ISL_894222, EPI_ISL_894224, EPI_ISL_894225, EPI_ISL_894226, EPI_ISL_894227, EPI_ISL_894228, EPI_ISL_894229, EPI_ISL_894230, EPI_ISL_894231, EPI_ISL_909674, EPI_ISL_909687, EPI_ISL_909688, EPI_ISL_909689, EPI_ISL_909690, EPI_ISL_909691, EPI_ISL_909692, EPI_ISL_909693, EPI_ISL_909694, EPI_ISL_909695, EPI_ISL_909696, EPI_ISL_909697, EPI_ISL_909698,	CH de Mayotte - Laboratoire de Biologie	National Reference Center for Viruses of Respiratory Infections, Institut Pasteur, Paris	Angela Brisebarre; Camille Capel; Combe Patrice; Etienne Simon-Lorière; Marion Barbet; Maud Vanpeene; Méline Bizard; Sylvie Behillil; Sylvie van der Werf; Vincent Enouf
EPI_ISL_909699, EPI_ISL_909700, EPI_ISL_909701, EPI_ISL_909708, EPI_ISL_909709, EPI_ISL_909710, EPI_ISL_909711, EPI_ISL_909712, EPI_ISL_909713, EPI_ISL_909714, EPI_ISL_909715, EPI_ISL_909716, EPI_ISL_909717, EPI_ISL_909718, EPI_ISL_909719, EPI_ISL_909720, EPI_ISL_909721, EPI_ISL_909722, EPI_ISL_909723, EPI_ISL_912402, EPI_ISL_912403
EPI_ISL_977664, EPI_ISL_1166891, EPI_ISL_1166892, EPI_ISL_1166893, EPI_ISL_1166894, EPI_ISL_1166895, EPI_ISL_1166896, EPI_ISL_1166897, EPI_ISL_1166898, EPI_ISL_1166899, EPI_ISL_1166900, EPI_ISL_1166901, EPI_ISL_1166902, EPI_ISL_1166903, EPI_ISL_1166904, EPI_ISL_1166905, EPI_ISL_1166906, EPI_ISL_1166907, EPI_ISL_1166908, EPI_ISL_1166909, EPI_ISL_1166910, EPI_ISL_1166911,	Hospital	National Reference Center for Viruses of Respiratory Infections, Institut Pasteur, Paris	Angela Brisebarre; Camille Capel; Combe Patrice; Etienne Simon-Lorière; Louise Lefrançois; Marion Barbet; Maud Vanpeene; Méline Bizard; Sylvie Behillil; Sylvie van der Werf; Vincent Enouf
EPI_ISL_1166912, EPI_ISL_1166913, EPI_ISL_1166914, EPI_ISL_1166915, EPI_ISL_1166916, EPI_ISL_1166917, EPI_ISL_1166918, EPI_ISL_1166919, EPI_ISL_1166920, EPI_ISL_1166921, EPI_ISL_1166922, EPI_ISL_1166923, EPI_ISL_1166924, EPI_ISL_1166925, EPI_ISL_1166926, EPI_ISL_1166927, EPI_ISL_1166928, EPI_ISL_1166929, EPI_ISL_1166930, EPI_ISL_1166931, EPI_ISL_1166932, EPI_ISL_1166933,
EPI_ISL_1166934, EPI_ISL_1166935, EPI_ISL_1166936, EPI_ISL_1166937, EPI_ISL_1166938, EPI_ISL_1166939, EPI_ISL_1166940, EPI_ISL_1166941, EPI_ISL_1166942, EPI_ISL_1166943, EPI_ISL_1166944, EPI_ISL_1166945, EPI_ISL_1166946, EPI_ISL_1166947, EPI_ISL_1166948, EPI_ISL_1166949, EPI_ISL_1166950, EPI_ISL_1166951, EPI_ISL_1166952, EPI_ISL_1166953, EPI_ISL_1166954, EPI_ISL_1166955,
EPI_ISL_1166956, EPI_ISL_1166957, EPI_ISL_1166958, EPI_ISL_1166959, EPI_ISL_1166960, EPI_ISL_1166961, EPI_ISL_1166962, EPI_ISL_1166963, EPI_ISL_1166964, EPI_ISL_1166965, EPI_ISL_1166966, EPI_ISL_1166967, EPI_ISL_1166968, EPI_ISL_1166969, EPI_ISL_1166970, EPI_ISL_1166971, EPI_ISL_1166972, EPI_ISL_1166973, EPI_ISL_1166974, EPI_ISL_1166975, EPI_ISL_1166976, EPI_ISL_1166977,
EPI_ISL_1166978, EPI_ISL_1166979, EPI_ISL_1166980, EPI_ISL_1166981, EPI_ISL_1166982, EPI_ISL_1166983, EPI_ISL_1166984, EPI_ISL_1166985, EPI_ISL_1166986, EPI_ISL_1166987, EPI_ISL_1166988, EPI_ISL_1166989, EPI_ISL_1166990, EPI_ISL_1166991, EPI_ISL_1166992, EPI_ISL_1166993, EPI_ISL_1166994, EPI_ISL_1166995, EPI_ISL_1166996, EPI_ISL_1166997, EPI_ISL_1166998, EPI_ISL_1166999,
EPI_ISL_1167000, EPI_ISL_1167001, EPI_ISL_1167002, EPI_ISL_1167003, EPI_ISL_1167004, EPI_ISL_1167005, EPI_ISL_1167006, EPI_ISL_1167007, EPI_ISL_1167008, EPI_ISL_1167009, EPI_ISL_1167010, EPI_ISL_1167011, EPI_ISL_1167012, EPI_ISL_1167013, EPI_ISL_1167014, EPI_ISL_1167015, EPI_ISL_1167016, EPI_ISL_1167017, EPI_ISL_1167018, EPI_ISL_1167019, EPI_ISL_1167020, EPI_ISL_1167021,
EPI_ISL_1259284, EPI_ISL_1259285, EPI_ISL_1259286, EPI_ISL_1259287, EPI_ISL_1259288, EPI_ISL_1259289, EPI_ISL_1259290, EPI_ISL_1259291, EPI_ISL_1259292, EPI_ISL_1259293, EPI_ISL_1259294, EPI_ISL_1259295, EPI_ISL_1301895
EPI_ISL_855360, EPI_ISL_855361, EPI_ISL_855362, EPI_ISL_855363, EPI_ISL_855364, EPI_ISL_855365, EPI_ISL_855366, EPI_ISL_855367, EPI_ISL_855368, EPI_ISL_855369, EPI_ISL_855370, EPI_ISL_855371, EPI_ISL_855372, EPI_ISL_855373, EPI_ISL_855374, EPI_ISL_855375, EPI_ISL_855376, EPI_ISL_855377, EPI_ISL_855378, EPI_ISL_855379, EPI_ISL_855380, EPI_ISL_890355, EPI_ISL_890356, EPI_ISL_890357, EPI_ISL_890358,…	Hospital	National Reference Center for Viruses of Respiratory Infections, Institut Pasteur, Paris	Angela Brisebarre; Camille Capel; Christophe Malabat; Combe Patrice; Corinne Maufrais; Etienne Simon-Lorière; Frédéric Lemoine; Louise Lefrançois; Marion Barbet; Maud Vanpeene; Méline Bizard; Patrice Combe; Sylvie Behillil; Sylvie Van der Werf; Sylvie van der Werf; Vincent Enouf
EPI_ISL_1301830, EPI_ISL_1301832, EPI_ISL_1301889, EPI_ISL_1301903, EPI_ISL_1301904, EPI_ISL_1301905, EPI_ISL_1301906, EPI_ISL_1301907, EPI_ISL_1301908, EPI_ISL_1301909, EPI_ISL_1301910, EPI_ISL_1301911, EPI_ISL_1301912, EPI_ISL_1301913, EPI_ISL_1301914	Outre Mer	National Reference Center for Viruses of Respiratory Infections, Institut Pasteur, Paris	Angela Brisebarre; Camille Capel; Combe Patrice; Etienne Simon-Lorière; Louise Lefrançois; Marion Barbet; Maud Vanpeene; Méline Bizard; Sylvie Behillil; Sylvie van der Werf; Vincent Enouf
EPI_ISL_1035903, EPI_ISL_1035923, EPI_ISL_1035931, EPI_ISL_1035932, EPI_ISL_1035933, EPI_ISL_1035934, EPI_ISL_1035935, EPI_ISL_1035936, EPI_ISL_1035937, EPI_ISL_1035938, EPI_ISL_1035939, EPI_ISL_1035940, EPI_ISL_1035941, EPI_ISL_1035942, EPI_ISL_1035943, EPI_ISL_1035944, EPI_ISL_1035945, EPI_ISL_1035946, EPI_ISL_1035947, EPI_ISL_1035948, EPI_ISL_1035949, EPI_ISL_1035950,	Outre Mer CH de Mayotte	National Reference Center for Viruses of Respiratory Infections, Institut Pasteur, Paris	Angela Brisebarre; Camille Capel; Combe Patrice; Etienne Simon-Lorière; Marion Barbet; Maud Vanpeene; Méline Bizard; Sylvie Behillil; Sylvie van der Werf; Vincent Enouf
EPI_ISL_1035951, EPI_ISL_1035959
EPI_ISL_912540, EPI_ISL_912542, EPI_ISL_912544, EPI_ISL_912546, EPI_ISL_912606, EPI_ISL_912615, EPI_ISL_912616, EPI_ISL_913606, EPI_ISL_995331, EPI_ISL_995332, EPI_ISL_995333, EPI_ISL_995334, EPI_ISL_995335, EPI_ISL_995336, EPI_ISL_995337, EPI_ISL_995338, EPI_ISL_995339, EPI_ISL_995340, EPI_ISL_995341, EPI_ISL_995342, EPI_ISL_995343, EPI_ISL_995344, EPI_ISL_995345, EPI_ISL_995346,	Outre mer	National Reference Center for Viruses of Respiratory Infections, Institut Pasteur, Paris	Amaury Vaysse; Angela Brisebarre; Camille Capel; Christophe Malabat; Combe Patrice; Corinne Maufrais; Etienne Simon-Lorière; Frédéric Lemoine; Louise Lefrançois; Marion Barbet; Maud Vanpeene; Méline Bizard; Patrice Combe; Sylvie Behillil; Sylvie Van der Werf; Sylvie van der Werf; Vincent Enouf
EPI_ISL_995347, EPI_ISL_995348, EPI_ISL_995349, EPI_ISL_995350, EPI_ISL_995351, EPI_ISL_995352, EPI_ISL_995353, EPI_ISL_995354, EPI_ISL_995355, EPI_ISL_995356, EPI_ISL_995357, EPI_ISL_995358, EPI_ISL_995359, EPI_ISL_995360, EPI_ISL_995361, EPI_ISL_995362, EPI_ISL_995363, EPI_ISL_995364, EPI_ISL_995365, EPI_ISL_995366, EPI_ISL_995367, EPI_ISL_995368, EPI_ISL_995369, EPI_ISL_995370,
EPI_ISL_995371, EPI_ISL_995372, EPI_ISL_995373, EPI_ISL_995374, EPI_ISL_995375, EPI_ISL_995376, EPI_ISL_995377, EPI_ISL_995378, EPI_ISL_995379, EPI_ISL_995380, EPI_ISL_995381, EPI_ISL_995382, EPI_ISL_995383, EPI_ISL_995384, EPI_ISL_995385, EPI_ISL_995386, EPI_ISL_995387, EPI_ISL_995388, EPI_ISL_995389, EPI_ISL_995390, EPI_ISL_995391, EPI_ISL_995392, EPI_ISL_995393, EPI_ISL_995394,
EPI_ISL_995395, EPI_ISL_995396, EPI_ISL_995397, EPI_ISL_995398, EPI_ISL_995399, EPI_ISL_995400, EPI_ISL_995401, EPI_ISL_995402, EPI_ISL_995403, EPI_ISL_995404, EPI_ISL_995405, EPI_ISL_995406, EPI_ISL_995407, EPI_ISL_995408, EPI_ISL_995409, EPI_ISL_995410, EPI_ISL_995411, EPI_ISL_995412, EPI_ISL_995413, EPI_ISL_995414, EPI_ISL_995415, EPI_ISL_995416, EPI_ISL_995417, EPI_ISL_995418,
EPI_ISL_995419, EPI_ISL_995420, EPI_ISL_995421, EPI_ISL_995422, EPI_ISL_995423, EPI_ISL_995424, EPI_ISL_995425, EPI_ISL_995426, EPI_ISL_995427, EPI_ISL_995428, EPI_ISL_995429, EPI_ISL_995430, EPI_ISL_995431, EPI_ISL_995432, EPI_ISL_995433, EPI_ISL_995434, EPI_ISL_995435, EPI_ISL_995436, EPI_ISL_995437, EPI_ISL_995438, EPI_ISL_995439, EPI_ISL_995440, EPI_ISL_995441, EPI_ISL_995442,
EPI_ISL_995443, EPI_ISL_995444, EPI_ISL_995445, EPI_ISL_995446, EPI_ISL_995447, EPI_ISL_995448, EPI_ISL_1201511, EPI_ISL_1201512, EPI_ISL_1201513, EPI_ISL_1201514, EPI_ISL_1201515, EPI_ISL_1201516, EPI_ISL_1201517, EPI_ISL_1201518, EPI_ISL_1201519, EPI_ISL_1301887, EPI_ISL_1301899, EPI_ISL_1301900, EPI_ISL_2029634, EPI_ISL_2029711, EPI_ISL_2029733, EPI_ISL_2029781,
EPI_ISL_2029813, EPI_ISL_2029914, EPI_ISL_2029943, EPI_ISL_2029947, EPI_ISL_2030043, EPI_ISL_2030077, EPI_ISL_2178468
EPI_ISL_872197, EPI_ISL_872200, EPI_ISL_872202, EPI_ISL_872221, EPI_ISL_872222, EPI_ISL_872223, EPI_ISL_872224, EPI_ISL_872225, EPI_ISL_872226, EPI_ISL_872232, EPI_ISL_872240, EPI_ISL_872241, EPI_ISL_872242, EPI_ISL_872243, EPI_ISL_872244, EPI_ISL_872245, EPI_ISL_872246, EPI_ISL_872247, EPI_ISL_872248, EPI_ISL_872271, EPI_ISL_872272, EPI_ISL_872273, EPI_ISL_872326, EPI_ISL_872327,	Hospital	National Reference Center for Viruses of Respiratory Infections, Institut Pasteur, Paris	Angela Brisebarre; Camille Capel; Combe Patrice; Etienne Simon-Lorière; Marion Barbet; Maud Vanpeene; Méline Bizard; Sylvie Behillil; Sylvie van der Werf; Vincent Enouf
EPI_ISL_872328, EPI_ISL_872329, EPI_ISL_872330, EPI_ISL_872331, EPI_ISL_872332, EPI_ISL_872333, EPI_ISL_872334, EPI_ISL_872335, EPI_ISL_872336, EPI_ISL_872337, EPI_ISL_872338, EPI_ISL_884006, EPI_ISL_884007
EPI_ISL_1323658, EPI_ISL_1323659, EPI_ISL_1323660, EPI_ISL_1323661, EPI_ISL_1323662, EPI_ISL_1323663	KEMRI-Wellcome Trust Research Programme/KEMRI-CGMR-C Kilifi	KEMRI-Wellcome Trust Research Programme/KEMRI-CGMR-C Kilifi	Githinji G.
EPI_ISL_2547412	2 Military Hospital VPA wc MAA	National Health Laboratory Service/University of Cape Town (NHLS/UCT)	Arash Iranzadeh; Bruna Galvao; Carolyn Williamson; Deelan Doolabh; Diana Hardie; Gert Marais; Innocent Mudau; Lynn Tyers; Marvin Hsiao; Stephen Korsman
EPI_ISL_640056, EPI_ISL_640078, EPI_ISL_640089, EPI_ISL_640107, EPI_ISL_640115, EPI_ISL_640117, EPI_ISL_640127, EPI_ISL_700446, EPI_ISL_700555, EPI_ISL_1040736, EPI_ISL_1040737, EPI_ISL_1040741, EPI_ISL_1040743, EPI_ISL_1040744, EPI_ISL_1040769, EPI_ISL_1040770, EPI_ISL_1040771, EPI_ISL_1040772, EPI_ISL_1040773, EPI_ISL_1040790, EPI_ISL_1040791, EPI_ISL_1040792,	2 Military Hospital wc MAA	NHLS/UCT	Arash Iranzadeh; Bruna Galvao; Carolyn Williamson; Deelan Doolabh; Diana Hardie; Emmanuel SJ; Gert Marais; Innocent Mudau; Kruger Marais; Lynn Tyers; Marvin Hsiao; Stephen Korsman; Tegally H; de Oliveira T
EPI_ISL_1534286, EPI_ISL_1534290, EPI_ISL_1534296, EPI_ISL_1534327, EPI_ISL_1534328, EPI_ISL_1534329, EPI_ISL_1534330, EPI_ISL_1534374, EPI_ISL_1534401, EPI_ISL_1534418, EPI_ISL_1534429, EPI_ISL_1817693, EPI_ISL_1817737, EPI_ISL_1817739, EPI_ISL_2140653, EPI_ISL_2140666, EPI_ISL_2140674, EPI_ISL_2140694, EPI_ISL_2140715, EPI_ISL_2140717, EPI_ISL_2375948, EPI_ISL_2375994,
EPI_ISL_2621099, EPI_ISL_2621100, EPI_ISL_2621103, EPI_ISL_2621134, EPI_ISL_2621136, EPI_ISL_2621144, EPI_ISL_2802148
EPI_ISL_960130, EPI_ISL_960151	2 Military Hospital wc MAA	National Health Laboratory Service/UCT	Arash Iranzadeh; Bruna Galvao; Carolyn Williamson; Deelan Doolabh; Diana Hardie; Innocent Mudau; Kruger Marais; Lynn Tyers; Marvin Hsiao; Stephen Korsman
EPI_ISL_2547411, EPI_ISL_2547413, EPI_ISL_2547421, EPI_ISL_2547422, EPI_ISL_2547423	2 Military Hospital wc MAA	National Health Laboratory Service/University of Cape Town (NHLS/UCT)	Arash Iranzadeh; Bruna Galvao; Carolyn Williamson; Deelan Doolabh; Diana Hardie; Gert Marais; Innocent Mudau; Lynn Tyers; Marvin Hsiao; Stephen Korsman
EPI_ISL_2444139, EPI_ISL_2444140, EPI_ISL_2444141, EPI_ISL_2444144, EPI_ISL_2444145, EPI_ISL_2444146, EPI_ISL_2444147, EPI_ISL_2444148, EPI_ISL_2444149, EPI_ISL_2444151, EPI_ISL_2444152	AAMPATH LABORATORIES	National Institute for Communicable Diseases of the National Health Laboratory Service	Amoako DG; Bhiman JN; Ismail A; Mahlangu B; Mohale T; Ntuli N; Scheepers C
EPI_ISL_2397308, EPI_ISL_2397310, EPI_ISL_2397311, EPI_ISL_2397312	AHRI	KRISP, KZN Research Innovation and Sequencing Platform	Bernstein M; COMMIT-KZN Team; Cele S; Giandhari J; Gosnell BI; Hanekom W; Karim F; Khan K; Lessells RJ; Manickchund N; Mlisana K; Moosa MYS; Msomi N; Pillay S; Ramphal U; San JE; Sigal A; Singh L; Tegally H; Wilkinson E; de Oliveira T
EPI_ISL_602622, EPI_ISL_602624, EPI_ISL_602625, EPI_ISL_602626, EPI_ISL_602627, EPI_ISL_602628, EPI_ISL_602629, EPI_ISL_602630	AHRI-Sigal	KRISP, KZN Research Innovation and Sequencing Platform	Cele S; Gazy I; Giandhari J; Karim F; Pillay S; Sigl A; Sigla; Tegally H; Wilkinson E; de Oliveira T
EPI_ISL_1229367	AHRI-Sigal	KRISP, KZn Research Innovation and Sequencing Platform	Cele S; Gazy I; Giandhari J; Karim F; Pillay S; Sigal A; Tegally H; Wilkinson E; de Oliveira T
EPI_ISL_2493041	AMPATH	CERI, Centre for Epidemic Response and Innvoation, Stellenbosch University and KRISP, KZN Research Innovation and Sequencing Platform, UKZN.	Emmanuel SJ; Giandhari J; Khan S; Lessells R; Mdlalose K; Naidoo Y; Pillay S; Ramphal U; Tegally H; Wilkinson E; York D; de Oliveira T
EPI_ISL_2501090	AMPATH	KRISP, KZN Research Innovation and Sequencing Platform	Emmanuel SJ; Giandhari J; Khan S; Lessells R; Mdlalose K; Naidoo Y; Pillay S; Ramphal U; Sisonke Team; Tegally H; Wilkinson E; York D; de Oliveira T
EPI_ISL_2086984, EPI_ISL_2086985, EPI_ISL_2086986, EPI_ISL_2086987, EPI_ISL_2086989, EPI_ISL_2086990, EPI_ISL_2086991, EPI_ISL_2086992, EPI_ISL_2086993, EPI_ISL_2086994, EPI_ISL_2086995, EPI_ISL_2086996, EPI_ISL_2086997, EPI_ISL_2086998, EPI_ISL_2086999, EPI_ISL_2087000, EPI_ISL_2087001, EPI_ISL_2087003, EPI_ISL_2087004, EPI_ISL_2087005, EPI_ISL_2087006, EPI_ISL_2087007,	AMPATH LABORATORIES	National Institute for Communicable Diseases of the National Health Laboratory Service	Amoako DG; Bhiman JN; Ismail A; Mahlangu B; Mohale T; Ntuli N; Scheepers C
EPI_ISL_2087008, EPI_ISL_2087009, EPI_ISL_2087010, EPI_ISL_2087011, EPI_ISL_2087012, EPI_ISL_2087013, EPI_ISL_2087014, EPI_ISL_2087017, EPI_ISL_2087018, EPI_ISL_2087020, EPI_ISL_2087022, EPI_ISL_2087023, EPI_ISL_2087026, EPI_ISL_2087027, EPI_ISL_2087028, EPI_ISL_2087029
EPI_ISL_3030526	AMPATH LABORATORY	National Institute for Communicable Diseases of the National Health Laboratory Service	Amoako DG; Bhiman JN; Everatt J; Ismail A; Mahlangu B; Mnguni A; Mohale T; Ntuli N; Scheepers C
EPI_ISL_467432, EPI_ISL_467433, EPI_ISL_467434, EPI_ISL_467435, EPI_ISL_467449, EPI_ISL_467450, EPI_ISL_467451, EPI_ISL_467452, EPI_ISL_467453, EPI_ISL_467454, EPI_ISL_467455, EPI_ISL_467456, EPI_ISL_467457, EPI_ISL_467458, EPI_ISL_467459, EPI_ISL_467460, EPI_ISL_467461, EPI_ISL_467462, EPI_ISL_467465, EPI_ISL_467466, EPI_ISL_467467, EPI_ISL_467468, EPI_ISL_467469, EPI_ISL_467470,	AMPATH-DBN	KRISP, KZN Research Innovation and Sequencing Platform	Chimukangara B; Giandhari J; Khan S; Lessells R; Mdlalose K; Pillay S; Tegally H; Wilkinson E; York D; de Oliveira T
EPI_ISL_467471, EPI_ISL_467472, EPI_ISL_467473, EPI_ISL_467474
EPI_ISL_1534281, EPI_ISL_1534336	Albertinia Clinic wc AAP	NHLS/UCT	Arash Iranzadeh; Bruna Galvao; Carolyn Williamson; Deelan Doolabh; Diana Hardie; Emmanuel SJ; Innocent Mudau; Kruger Marais; Lynn Tyers; Marvin Hsiao; Stephen Korsman; Tegally H; de Oliveira T
EPI_ISL_2375924	Albow Gardens Clinic wc ALB	NHLS/UCT	Arash Iranzadeh; Bruna Galvao; Carolyn Williamson; Deelan Doolabh; Diana Hardie; Innocent Mudau; Kruger Marais; Lynn Tyers; Marvin Hsiao; Stephen Korsman
EPI_ISL_2375912, EPI_ISL_2375913	Alexander Bay Hospital	NHLS/UCT	Arash Iranzadeh; Bruna Galvao; Carolyn Williamson; Deelan Doolabh; Diana Hardie; Innocent Mudau; Kruger Marais; Lynn Tyers; Marvin Hsiao; Stephen Korsman
EPI_ISL_700475, EPI_ISL_700476, EPI_ISL_700521, EPI_ISL_700548, EPI_ISL_1040749, EPI_ISL_1534288, EPI_ISL_1534371, EPI_ISL_1534384, EPI_ISL_1534454, EPI_ISL_2375992, EPI_ISL_2621060, EPI_ISL_2802128	Alma CDC wc AHC	NHLS/UCT	Arash Iranzadeh; Bruna Galvao; Carolyn Williamson; Deelan Doolabh; Diana Hardie; Emmanuel SJ; Gert Marais; Houriiyah Tegally; Innocent Mudau; Kruger Marais; Lynn Tyers; Marvin Hsiao; Stephen Korsman; Tegally H; de Oliveira T
EPI_ISL_2547409	Alma CDC wc AHC	National Health Laboratory Service/University of Cape Town (NHLS/UCT)	Arash Iranzadeh; Bruna Galvao; Carolyn Williamson; Deelan Doolabh; Diana Hardie; Gert Marais; Innocent Mudau; Lynn Tyers; Marvin Hsiao; Stephen Korsman
EPI_ISL_1534405	Amalienstein Clinic wc AMS	NHLS/UCT	Arash Iranzadeh; Bruna Galvao; Carolyn Williamson; Deelan Doolabh; Diana Hardie; Emmanuel SJ; Innocent Mudau; Kruger Marais; Lynn Tyers; Marvin Hsiao; Stephen Korsman; Tegally H; de Oliveira T
EPI_ISL_3506397	Ampath	NHLS/UCT	Arash Iranzadeh; Bruna Galvao; Carolyn Williamson; Deelan Doolabh; Diana Hardie; Gert Marais; Innocent Mudau; Lynn Tyers; Marvin Hsiao; Rageema Joseph; Stephen Korsman
EPI_ISL_660121, EPI_ISL_660122, EPI_ISL_660123, EPI_ISL_660124, EPI_ISL_660125, EPI_ISL_660126, EPI_ISL_660127, EPI_ISL_660128	Ampath	National Health Laboratory Service (NHLS), Tygerberg	Bronwyn Kleinhans; Davis M-A; Draper C; Eduan Wilkindon; Gert van Zyl; Houriiyah Tegally; Hsiao M; Kayla Delaney; Siegfried N; Susan Engelbrecht; Tulio de Oliveira; Williamson C; Wolfgang Preiser
EPI_ISL_1994608	Ampath - Kingsway	KRISP, KZN Research Innovation and Sequencing Platform	Emmanuel SJ; Giandhari J; Khan S; Lessells R; Mdlalose K; Naidoo Y; Pillay S; Ramphal U; Tegally H; Wilkinson E; York D; de Oliveira T
EPI_ISL_1706551, EPI_ISL_1706552	Ampath Cape Town	NHLS/UCT	Arash Iranzadeh; Bruna Galvao; Carolyn Williamson; Deelan Doolabh; Diana Hardie; Emmanuel SJ; Innocent Mudau; Jacques Marx; Kruger Marais; Lynn Tyers; Marvin Hsiao; Stephen Korsman; Tegally H; de Oliveira T
EPI_ISL_3030530	Ampath Greenacres	National Institute for Communicable Diseases of the National Health Laboratory Service	Amoako DG; Bhiman JN; Everatt J; Ismail A; Mahlangu B; Mnguni A; Mohale T; Ntuli N; Scheepers C
EPI_ISL_2463313	Ampath LABORATORY	National Institute for Communicable Diseases of the National Health Laboratory Service	Amoako DG; Bhiman JN; Everatt J; Glass A; Sisonke Team; Viana R
EPI_ISL_2178779, EPI_ISL_2178780, EPI_ISL_2178781, EPI_ISL_2178782, EPI_ISL_2178783, EPI_ISL_2178784, EPI_ISL_2178785, EPI_ISL_2178786, EPI_ISL_2178787, EPI_ISL_2178788, EPI_ISL_2178789, EPI_ISL_2178790, EPI_ISL_2178791, EPI_ISL_2178792, EPI_ISL_2178793, EPI_ISL_2178794, EPI_ISL_2193354, EPI_ISL_2193355, EPI_ISL_2193356, EPI_ISL_2193357, EPI_ISL_2193358, EPI_ISL_2193359, EPI_ISL_2193360, EPI_ISL_…	Ampath Laboratories	National Institute for Communicable Diseases of the National Health Laboratory Service	Amoako DG; Bhiman JN; Glass A; Gottberg A; Mahlangu B; Marshall T; Mohale T; Ntuli N; Scheepers C; Viana R
EPI_ISL_3207515, EPI_ISL_3207516, EPI_ISL_3207520	Ampath lab	NHLS/UCT	Arash Iranzadeh; Bruna Galvao; Carolyn Williamson; Deelan Doolabh; Diana Hardie; Gert Marais; Innocent Mudau; Lynn Tyers; Marvin Hsiao; Rageema Joseph; Stephen Korsman
EPI_ISL_860553, EPI_ISL_860631	Ampath-Netcare	KRISP, KZn Research Innovation and Sequencing Platform	Giandhari J; Khan S; Lessells R; Mdlalose K; Pillay S; Tegally H; Wilkinson E; York D; de Oliveira T
EPI_ISL_2893302, EPI_ISL_2893303, EPI_ISL_2893305, EPI_ISL_2893307, EPI_ISL_2893314, EPI_ISL_2893315, EPI_ISL_2893316, EPI_ISL_2893317	BARC - Sisonke	KRISP, KZN Research Innovation and Sequencing Platform	Giandhari Jennifer; Naidoo Yeshnee; Pillay Sureshnee; San James; Sisonke; Tegally Houriiyah; Tshabuila Derek; Wilkinson Eduan; Yajna Ramphal; de Oliveira Tulio
EPI_ISL_2710306, EPI_ISL_2710307, EPI_ISL_2710308, EPI_ISL_2710309, EPI_ISL_2710310, EPI_ISL_2710311, EPI_ISL_2710312, EPI_ISL_2710313, EPI_ISL_2710314, EPI_ISL_2710315, EPI_ISL_2710316, EPI_ISL_2710317, EPI_ISL_2710318, EPI_ISL_2710319, EPI_ISL_2710321	BARC / Lancet	KRISP, KZN Research Innovation and Sequencing Platform	Giandhari Jennifer; Naidoo Yeshnee; Pillay Sureshnee; San James; Sisonke; Tegally Houriiyah; Tshabuila Derek; Wilkinson Eduan; Yajna Ramphal; de Oliveira Tulio
see above
EPI_ISL_2802108	Beaconsfield Clinic [Kimberley]	NHLS/UCT	Arash Iranzadeh; Bruna Galvao; Carolyn Williamson; Deelan Doolabh; Diana Hardie; Gert Marais; Innocent Mudau; Lynn Tyers; Marvin Hsiao; Stephen Korsman
EPI_ISL_700553	Beaufort West CDC wc BWC	NHLS/UCT	Arash Iranzadeh; Bruna Galvao; Carolyn Williamson; Deelan Doolabh; Diana Hardie; Innocent Mudau; Kruger Marais; Lynn Tyers; Marvin Hsiao; Stephen Korsman
EPI_ISL_640031, EPI_ISL_640047, EPI_ISL_700453	Beaufort West Hospital wc BWH	NHLS/UCT	Arash Iranzadeh; Bruna Galvao; Carolyn Williamson; Deelan Doolabh; Diana Hardie; Innocent Mudau; Kruger Marais; Lynn Tyers; Marvin Hsiao; Stephen Korsman
EPI_ISL_960141	Beaufort West Hospital wc BWH	National Health Laboratory Service/UCT	Arash Iranzadeh; Bruna Galvao; Carolyn Williamson; Deelan Doolabh; Diana Hardie; Innocent Mudau; Kruger Marais; Lynn Tyers; Marvin Hsiao; Stephen Korsman
EPI_ISL_2375916	Bellville South CDC wc BSX	NHLS/UCT	Arash Iranzadeh; Bruna Galvao; Carolyn Williamson; Deelan Doolabh; Diana Hardie; Innocent Mudau; Kruger Marais; Lynn Tyers; Marvin Hsiao; Stephen Korsman
EPI_ISL_2695506	Bertha gxowa hospital	National Institute for Communicable Diseases of the National Health Laboratory Service	Amoako DG; Bhiman JN; Everatt J; Ismail A; Mahlangu B; Mnguni A; Mohale T; Ntuli N; Scheepers C
EPI_ISL_745118, EPI_ISL_745134, EPI_ISL_745158, EPI_ISL_745159, EPI_ISL_745168, EPI_ISL_745169	Bishop Lavis CDC wc BLP	National Health Laboratory Service (NHLS), Tygerberg	Bronwyn Kleinhans; Eduan Wilkindon; Gert van Zyl; Houriiyah Tegally; Kayla Delaney; Susan Engelbrecht; Tulio de Oliveira; Wolfgang Preiser
EPI_ISL_700589, EPI_ISL_1534276, EPI_ISL_1534449, EPI_ISL_2621085	Bongolethu Clinic wc BLC	NHLS/UCT	Arash Iranzadeh; Bruna Galvao; Carolyn Williamson; Deelan Doolabh; Diana Hardie; Emmanuel SJ; Gert Marais; Houriiyah Tegally; Innocent Mudau; Kruger Marais; Lynn Tyers; Marvin Hsiao; Stephen Korsman; Tegally H; de Oliveira T
EPI_ISL_2802186	Bothasig	NHLS/UCT	Arash Iranzadeh; Bruna Galvao; Carolyn Williamson; Deelan Doolabh; Diana Hardie; Gert Marais; Innocent Mudau; Lynn Tyers; Marvin Hsiao; Stephen Korsman
EPI_ISL_640075	Bothasig CDC wc BLD	NHLS/UCT	Arash Iranzadeh; Bruna Galvao; Carolyn Williamson; Deelan Doolabh; Diana Hardie; Innocent Mudau; Kruger Marais; Lynn Tyers; Marvin Hsiao; Stephen Korsman
EPI_ISL_745170, EPI_ISL_745190	Brackengate Field Hospital COVID-19 wc BRG	National Health Laboratory Service (NHLS), Tygerberg	Bronwyn Kleinhans; Eduan Wilkindon; Gert van Zyl; Houriiyah Tegally; Kayla Delaney; Susan Engelbrecht; Tulio de Oliveira; Wolfgang Preiser
EPI_ISL_2547410	Brandwacht Sat Clinic wc BBC	National Health Laboratory Service/University of Cape Town (NHLS/UCT)	Arash Iranzadeh; Bruna Galvao; Carolyn Williamson; Deelan Doolabh; Diana Hardie; Gert Marais; Innocent Mudau; Lynn Tyers; Marvin Hsiao; Stephen Korsman
EPI_ISL_1534363	Bredasdorp Clinic wc BDC	NHLS/UCT	Arash Iranzadeh; Bruna Galvao; Carolyn Williamson; Deelan Doolabh; Diana Hardie; Emmanuel SJ; Innocent Mudau; Kruger Marais; Lynn Tyers; Marvin Hsiao; Stephen Korsman; Tegally H; de Oliveira T
EPI_ISL_1040762	Bredasdorp clinic	NHLS/UCT	Arash Iranzadeh; Bruna Galvao; Carolyn Williamson; Deelan Doolabh; Diana Hardie; Innocent Mudau; Kruger Marais; Lynn Tyers; Marvin Hsiao; Stephen Korsman
EPI_ISL_640036, EPI_ISL_3506435	Bridgeton CDC wc BTC	NHLS/UCT	Arash Iranzadeh; Bruna Galvao; Carolyn Williamson; Deelan Doolabh; Diana Hardie; Gert Marais; Innocent Mudau; Kruger Marais; Lynn Tyers; Marvin Hsiao; Rageema Joseph; Sisonke; Stephen Korsman
EPI_ISL_1534396	Brooklyn Chest Hospital wc BCH	NHLS/UCT	Arash Iranzadeh; Bruna Galvao; Carolyn Williamson; Deelan Doolabh; Diana Hardie; Emmanuel SJ; Innocent Mudau; Kruger Marais; Lynn Tyers; Marvin Hsiao; Stephen Korsman; Tegally H; de Oliveira T
EPI_ISL_3207524	Buffeljagsrivier Clinic wc BBS	NHLS/UCT	Arash Iranzadeh; Bruna Galvao; Carolyn Williamson; Deelan Doolabh; Diana Hardie; Gert Marais; Innocent Mudau; Lynn Tyers; Marvin Hsiao; Rageema Joseph; Stephen Korsman
EPI_ISL_467516	CAPRISA	KRISP, KZN Research Innovation and Sequencing Platform	Chimukangara B; Giandhari J; Khan S; Lessells R; Mdlalose K; Pillay S; Tegally H; Wilkinson E; York D; de Oliveira T
EPI_ISL_2955501, EPI_ISL_2955502, EPI_ISL_2955503, EPI_ISL_2955504, EPI_ISL_2955505, EPI_ISL_2955506, EPI_ISL_2955507, EPI_ISL_2955509, EPI_ISL_2955510, EPI_ISL_2955511	CAPRISA	KRISP, KZn Research Innovation and Sequencing Platform	Emmanuel SJ; Giandhari J; Lessells R; Naidoo Y; Ngcapu S; Pillay S; Ramphal U; Samsunder N; Sivro A; Tegally H; Wilkinson E; de Oliveira T
EPI_ISL_2086874, EPI_ISL_2086875, EPI_ISL_2086878, EPI_ISL_2086879, EPI_ISL_2086881, EPI_ISL_2086886, EPI_ISL_2086888, EPI_ISL_2086890, EPI_ISL_2086891, EPI_ISL_2086892, EPI_ISL_2086894, EPI_ISL_2086895, EPI_ISL_2086897, EPI_ISL_2086898, EPI_ISL_2086900, EPI_ISL_2086901, EPI_ISL_2086903, EPI_ISL_2285331	CHARLOTTE MAXEKE JOHANNESBURG ACADEMIC HOSPITAL	National Institute for Communicable Diseases of the National Health Laboratory Service	Amoako DG; Bhiman JN; Ismail A; Mahlangu B; Mohale T; Ntuli N; Scheepers C
EPI_ISL_2694627, EPI_ISL_2694628, EPI_ISL_2694629, EPI_ISL_2694630, EPI_ISL_2694631, EPI_ISL_2694634, EPI_ISL_2694635, EPI_ISL_2694636, EPI_ISL_2694637, EPI_ISL_2694640, EPI_ISL_2694646, EPI_ISL_2694647, EPI_ISL_2694648, EPI_ISL_2694650, EPI_ISL_2694651, EPI_ISL_2694652, EPI_ISL_2694653, EPI_ISL_2694654, EPI_ISL_2694656, EPI_ISL_2694660, EPI_ISL_2694661, EPI_ISL_2694662,	CHRIS HANI BARAGWANATH	National Institute for Communicable Diseases of the National Health Laboratory Service	Amoako DG; Bhiman JN; Everatt J; Ismail A; Mahlangu B; Mnguni A; Mohale T; Ntuli N; Scheepers C
EPI_ISL_2694664, EPI_ISL_2694665, EPI_ISL_2694666, EPI_ISL_2694670, EPI_ISL_2694671, EPI_ISL_2694673, EPI_ISL_2694674, EPI_ISL_2694675, EPI_ISL_2694676, EPI_ISL_2709879, EPI_ISL_2709880, EPI_ISL_2709881, EPI_ISL_2709883, EPI_ISL_2709884, EPI_ISL_2709889, EPI_ISL_2709892, EPI_ISL_2709893, EPI_ISL_2709895, EPI_ISL_2709897, EPI_ISL_2709900, EPI_ISL_2709904, EPI_ISL_2709908,
EPI_ISL_2709911, EPI_ISL_2709918, EPI_ISL_2709920, EPI_ISL_2709923, EPI_ISL_2709924, EPI_ISL_2709926, EPI_ISL_2709932, EPI_ISL_2709938, EPI_ISL_2709940, EPI_ISL_2709941
EPI_ISL_2086905, EPI_ISL_2086908, EPI_ISL_2086912, EPI_ISL_2086915, EPI_ISL_2086922, EPI_ISL_2087032, EPI_ISL_2087034, EPI_ISL_2087037, EPI_ISL_2087041, EPI_ISL_2087045, EPI_ISL_2087046, EPI_ISL_2153516, EPI_ISL_2153518, EPI_ISL_2153522, EPI_ISL_2153523, EPI_ISL_2153525, EPI_ISL_2153527, EPI_ISL_2153528, EPI_ISL_2153531, EPI_ISL_2153535, EPI_ISL_2153537, EPI_ISL_2273006,	CHRIS HANI BARAGWANATH LABORATORY	National Institute for Communicable Diseases of the National Health Laboratory Service	Amoako DG; Bhiman JN; Everatt J; Ismail A; Mahlangu B; Mnguni A; Mohale T; Ntuli N; Scheepers C
EPI_ISL_2273007, EPI_ISL_2273008, EPI_ISL_2273010, EPI_ISL_2273011, EPI_ISL_2273014, EPI_ISL_2273017, EPI_ISL_2273021, EPI_ISL_2273022, EPI_ISL_2273025, EPI_ISL_2273026, EPI_ISL_2273028, EPI_ISL_2273033, EPI_ISL_2273034, EPI_ISL_2273035, EPI_ISL_2273036, EPI_ISL_2273039, EPI_ISL_2273044, EPI_ISL_2273045, EPI_ISL_2273047, EPI_ISL_2273048, EPI_ISL_2273052, EPI_ISL_2273053,
EPI_ISL_2273054, EPI_ISL_2273056, EPI_ISL_2382225, EPI_ISL_2382227, EPI_ISL_2382228, EPI_ISL_2382229, EPI_ISL_2382230, EPI_ISL_2382231, EPI_ISL_2382233, EPI_ISL_2382234, EPI_ISL_2382235, EPI_ISL_2382236, EPI_ISL_2382238, EPI_ISL_2382239, EPI_ISL_2382240, EPI_ISL_2382241, EPI_ISL_2382242, EPI_ISL_2382243, EPI_ISL_2382244, EPI_ISL_2382245, EPI_ISL_2382246, EPI_ISL_2382248,
EPI_ISL_2382249, EPI_ISL_2382250, EPI_ISL_2382251, EPI_ISL_2382252, EPI_ISL_2382254, EPI_ISL_2382255, EPI_ISL_2382256, EPI_ISL_2382257, EPI_ISL_2382258, EPI_ISL_2382259, EPI_ISL_2382679, EPI_ISL_2382681, EPI_ISL_2382682, EPI_ISL_2382683, EPI_ISL_2382684, EPI_ISL_2382685, EPI_ISL_2382686, EPI_ISL_2382688, EPI_ISL_2382690, EPI_ISL_2382692, EPI_ISL_2382693, EPI_ISL_2382694,
EPI_ISL_2382695, EPI_ISL_2382696, EPI_ISL_2382697, EPI_ISL_2382698, EPI_ISL_2454626, EPI_ISL_2454629, EPI_ISL_2454630, EPI_ISL_2454631, EPI_ISL_2454633, EPI_ISL_2454634, EPI_ISL_2454635, EPI_ISL_2454636, EPI_ISL_2454637, EPI_ISL_2454638, EPI_ISL_2454639, EPI_ISL_2454640, EPI_ISL_2454644, EPI_ISL_2454649, EPI_ISL_2454651, EPI_ISL_2454653, EPI_ISL_2454656, EPI_ISL_2454657,
EPI_ISL_2454659, EPI_ISL_2582812, EPI_ISL_2582815, EPI_ISL_2582818, EPI_ISL_2582822, EPI_ISL_2582825, EPI_ISL_2662470, EPI_ISL_2662474, EPI_ISL_2662492, EPI_ISL_2662495, EPI_ISL_2662496, EPI_ISL_2662499, EPI_ISL_2662501, EPI_ISL_2662504, EPI_ISL_2662505, EPI_ISL_2662506, EPI_ISL_2662555, EPI_ISL_2662620, EPI_ISL_2662622, EPI_ISL_2662623, EPI_ISL_2662629, EPI_ISL_2662632,
EPI_ISL_2662633, EPI_ISL_2662637, EPI_ISL_2662638, EPI_ISL_2662639, EPI_ISL_2662640, EPI_ISL_2662643, EPI_ISL_2662644, EPI_ISL_2662645, EPI_ISL_2662648, EPI_ISL_2662649, EPI_ISL_2662650, EPI_ISL_2662651, EPI_ISL_2662652, EPI_ISL_2662655, EPI_ISL_2662656, EPI_ISL_2662657, EPI_ISL_2662658, EPI_ISL_2662660, EPI_ISL_2827156, EPI_ISL_2827157, EPI_ISL_3024646, EPI_ISL_3024647,
EPI_ISL_3024649, EPI_ISL_3024650, EPI_ISL_3024651, EPI_ISL_3024652, EPI_ISL_3024653, EPI_ISL_3024654, EPI_ISL_3024655, EPI_ISL_3024657, EPI_ISL_3024658, EPI_ISL_3024661, EPI_ISL_3024665, EPI_ISL_3024666, EPI_ISL_3024667, EPI_ISL_3024668, EPI_ISL_3024669, EPI_ISL_3024670, EPI_ISL_3024671, EPI_ISL_3024673, EPI_ISL_3024674, EPI_ISL_3024680, EPI_ISL_3030439, EPI_ISL_3451439, EPI_ISL_3451440, EPI_ISL_…
EPI_ISL_2375928	Caledon Hospital wc CLD	NHLS/UCT	Arash Iranzadeh; Bruna Galvao; Carolyn Williamson; Deelan Doolabh; Diana Hardie; Innocent Mudau; Kruger Marais; Lynn Tyers; Marvin Hsiao; Stephen Korsman
EPI_ISL_1534294, EPI_ISL_1534383, EPI_ISL_1534404	Calitzdorp (Bergsig) Clinic wc CDC	NHLS/UCT	Arash Iranzadeh; Bruna Galvao; Carolyn Williamson; Deelan Doolabh; Diana Hardie; Emmanuel SJ; Innocent Mudau; Kruger Marais; Lynn Tyers; Marvin Hsiao; Stephen Korsman; Tegally H; de Oliveira T
EPI_ISL_1817660, EPI_ISL_1817661, EPI_ISL_1817672, EPI_ISL_1817678, EPI_ISL_1817685, EPI_ISL_1817717, EPI_ISL_1817724	Calvinia Corr Centre	NHLS/UCT	Arash Iranzadeh; Bruna Galvao; Carolyn Williamson; Deelan Doolabh; Diana Hardie; Innocent Mudau; Kruger Marais; Lynn Tyers; Marvin Hsiao; Stephen Korsman
EPI_ISL_1817719	Calvinia Hospital	NHLS/UCT	Arash Iranzadeh; Bruna Galvao; Carolyn Williamson; Deelan Doolabh; Diana Hardie; Innocent Mudau; Kruger Marais; Lynn Tyers; Marvin Hsiao; Stephen Korsman
EPI_ISL_745121	Calvinia Hospital	National Health Laboratory Service (NHLS), Tygerberg	Bronwyn Kleinhans; Eduan Wilkindon; Gert van Zyl; Houriiyah Tegally; Kayla Delaney; Susan Engelbrecht; Tulio de Oliveira; Wolfgang Preiser
EPI_ISL_2547365	Calvinia Hospital	National Health Laboratory Service/University of Cape Town (NHLS/UCT)	Arash Iranzadeh; Bruna Galvao; Carolyn Williamson; Deelan Doolabh; Diana Hardie; Gert Marais; Innocent Mudau; Lynn Tyers; Marvin Hsiao; Stephen Korsman
EPI_ISL_1817666, EPI_ISL_1817676, EPI_ISL_1817677, EPI_ISL_1817695, EPI_ISL_1817718, EPI_ISL_1817720, EPI_ISL_1817721, EPI_ISL_1817722, EPI_ISL_1817723, EPI_ISL_1817725, EPI_ISL_1817726, EPI_ISL_1817727, EPI_ISL_1817728, EPI_ISL_1817729, EPI_ISL_1817730, EPI_ISL_1817731, EPI_ISL_1817732, EPI_ISL_2621053	Calvinia RSC Clinic	NHLS/UCT	Arash Iranzadeh; Bruna Galvao; Carolyn Williamson; Deelan Doolabh; Diana Hardie; Gert Marais; Innocent Mudau; Kruger Marais; Lynn Tyers; Marvin Hsiao; Stephen Korsman
EPI_ISL_2547355, EPI_ISL_2547356, EPI_ISL_2547357, EPI_ISL_2547358, EPI_ISL_2547359, EPI_ISL_2547360, EPI_ISL_2547361, EPI_ISL_2547362	Calvinia RSC Clinic	National Health Laboratory Service/University of Cape Town (NHLS/UCT)	Arash Iranzadeh; Bruna Galvao; Carolyn Williamson; Deelan Doolabh; Diana Hardie; Gert Marais; Innocent Mudau; Lynn Tyers; Marvin Hsiao; Stephen Korsman
EPI_ISL_2802113	Cape Town Metro	NHLS/UCT	Arash Iranzadeh; Bruna Galvao; Carolyn Williamson; Deelan Doolabh; Diana Hardie; Gert Marais; Innocent Mudau; Lynn Tyers; Marvin Hsiao; Stephen Korsman
EPI_ISL_940086, EPI_ISL_940090, EPI_ISL_940093, EPI_ISL_940117, EPI_ISL_940120, EPI_ISL_940124, EPI_ISL_940136, EPI_ISL_1239268, EPI_ISL_1239270, EPI_ISL_1239271, EPI_ISL_1239272, EPI_ISL_1239273, EPI_ISL_1239274, EPI_ISL_1239275, EPI_ISL_1239276, EPI_ISL_1239277, EPI_ISL_1239278, EPI_ISL_1239279, EPI_ISL_1239281, EPI_ISL_1239283, EPI_ISL_1239285, EPI_ISL_1239287,	Charlotte Maxeke Johannesburg Academic Hospital, National Health Laboratory Services, Gauteng, South Africa	National Institute for Communicable Diseases of the National Health Laboratory Service	Allam M; Amoako DG; Bhiman JN; Ismail A; Mahlangu B; Mohale T; Ntuli N; Scheepers C
EPI_ISL_1239295, EPI_ISL_1239297, EPI_ISL_1239298, EPI_ISL_1239299, EPI_ISL_1239301, EPI_ISL_1239308, EPI_ISL_1239309, EPI_ISL_1239310, EPI_ISL_1239313, EPI_ISL_1239316, EPI_ISL_1239317, EPI_ISL_1239318, EPI_ISL_1239319, EPI_ISL_1239320, EPI_ISL_1239324, EPI_ISL_1239325, EPI_ISL_1239326, EPI_ISL_1239328
EPI_ISL_3118689, EPI_ISL_3118690, EPI_ISL_3118691, EPI_ISL_3118692, EPI_ISL_3118693, EPI_ISL_3118694, EPI_ISL_3118695, EPI_ISL_3118696	Chris Hani Baragwanath Academic Hospital POC laboratory	KRISP, KZn Research Innovation and Sequencing Platform	Brown MJ; Emmanuel SJ; Giandhari J; Lessells R; Omar S; Pillay S; Tegally H; Wadula J; Wilkinson E; Yajna R; de Oliveira T
EPI_ISL_1239333, EPI_ISL_1239334, EPI_ISL_1239340, EPI_ISL_1239356	Chris Hani Baragwanath Hospital, National Health Laboratory Services, Gauteng, South Africa	National Institute for Communicable Diseases of the National Health Laboratory Service	Amoako DG; Bhiman JN; Ismail A; Mahlangu B; Mohale T; Ntuli N; Scheepers C
EPI_ISL_2375926, EPI_ISL_2375929	Clanwilliam Hospital wc CLH	NHLS/UCT	Arash Iranzadeh; Bruna Galvao; Carolyn Williamson; Deelan Doolabh; Diana Hardie; Innocent Mudau; Kruger Marais; Lynn Tyers; Marvin Hsiao; Stephen Korsman
EPI_ISL_3506438	Claremont Clinic wc CLA	NHLS/UCT	Arash Iranzadeh; Bruna Galvao; Carolyn Williamson; Deelan Doolabh; Diana Hardie; Gert Marais; Innocent Mudau; Lynn Tyers; Marvin Hsiao; Rageema Joseph; Sisonke; Stephen Korsman
EPI_ISL_640068, EPI_ISL_700432, EPI_ISL_700519, EPI_ISL_1534264, EPI_ISL_3207534	Clinic-in-Asla	NHLS/UCT	Arash Iranzadeh; Bruna Galvao; Carolyn Williamson; Deelan Doolabh; Diana Hardie; Gert Marais; Houriiyah Tegally; Innocent Mudau; Kruger Marais; Lynn Tyers; Marvin Hsiao; Rageema Joseph; Stephen Korsman
EPI_ISL_745128, EPI_ISL_745153	CoVid EC Nelson Mandela Bay Metro	National Health Laboratory Service (NHLS), Tygerberg	Bronwyn Kleinhans; Eduan Wilkindon; Gert van Zyl; Houriiyah Tegally; Kayla Delaney; Susan Engelbrecht; Tulio de Oliveira; Wolfgang Preiser
EPI_ISL_1040819, EPI_ISL_1040820, EPI_ISL_1040821	CoVid WC Cape Town Metro	NHLS/UCT	Arash Iranzadeh; Bruna Galvao; Carolyn Williamson; Deelan Doolabh; Diana Hardie; Innocent Mudau; Kruger Marais; Lynn Tyers; Marvin Hsiao; Stephen Korsman
EPI_ISL_1534273, EPI_ISL_1534274, EPI_ISL_1534298, EPI_ISL_1534340, EPI_ISL_1534355, EPI_ISL_1534395	CoVid WC Garden Route	NHLS/UCT	Arash Iranzadeh; Bruna Galvao; Carolyn Williamson; Deelan Doolabh; Diana Hardie; Emmanuel SJ; Innocent Mudau; Kruger Marais; Lynn Tyers; Marvin Hsiao; Stephen Korsman; Tegally H; de Oliveira T
EPI_ISL_2375910, EPI_ISL_2375911, EPI_ISL_2375921	Concordia Clinic	NHLS/UCT	Arash Iranzadeh; Bruna Galvao; Carolyn Williamson; Deelan Doolabh; Diana Hardie; Innocent Mudau; Kruger Marais; Lynn Tyers; Marvin Hsiao; Stephen Korsman
EPI_ISL_640015, EPI_ISL_640118, EPI_ISL_700414, EPI_ISL_700441, EPI_ISL_700467, EPI_ISL_700488, EPI_ISL_700492, EPI_ISL_700496, EPI_ISL_700504, EPI_ISL_700506, EPI_ISL_700533, EPI_ISL_700536, EPI_ISL_700538, EPI_ISL_700539, EPI_ISL_700554, EPI_ISL_700556, EPI_ISL_700557, EPI_ISL_700563, EPI_ISL_700581, EPI_ISL_700587, EPI_ISL_700590, EPI_ISL_700599, EPI_ISL_1534334,	Conville CDC wc CVC	NHLS/UCT	Arash Iranzadeh; Bruna Galvao; Carolyn Williamson; Deelan Doolabh; Diana Hardie; Emmanuel SJ; Gert Marais; Houriiyah Tegally; Innocent Mudau; Kruger Marais; Lynn Tyers; Marvin Hsiao; Rageema Joseph; Stephen Korsman; Tegally H; de Oliveira T
EPI_ISL_1534399, EPI_ISL_1817733, EPI_ISL_2140657, EPI_ISL_2140658, EPI_ISL_2140660, EPI_ISL_2140663, EPI_ISL_2375934, EPI_ISL_2375935, EPI_ISL_2621055, EPI_ISL_2621057, EPI_ISL_2621064, EPI_ISL_2621065, EPI_ISL_2621067, EPI_ISL_2621068, EPI_ISL_2621070, EPI_ISL_2621073, EPI_ISL_2621075, EPI_ISL_2621076, EPI_ISL_2621079, EPI_ISL_2621087, EPI_ISL_2621091, EPI_ISL_2621092,
EPI_ISL_2621093, EPI_ISL_2802133, EPI_ISL_3207510, EPI_ISL_3207527, EPI_ISL_3207528, EPI_ISL_3207532, EPI_ISL_3957789
EPI_ISL_960119, EPI_ISL_960122, EPI_ISL_960127, EPI_ISL_960134	Conville CDC wc CVC	National Health Laboratory Service/UCT	Arash Iranzadeh; Bruna Galvao; Carolyn Williamson; Deelan Doolabh; Diana Hardie; Innocent Mudau; Kruger Marais; Lynn Tyers; Marvin Hsiao; Stephen Korsman
EPI_ISL_696472, EPI_ISL_696492, EPI_ISL_696508, EPI_ISL_696509, EPI_ISL_696512	Conville CDC wc CVC & NHLS/UCT	KRISP, KZN Research Innovation and Sequencing Platform	Arash Iranzadeh; Bruna Galvao; Carolyn Williamson; Deelan Doolabh; Diana Hardie; Emanuel James San; Houriiyah Tegally; Innocent Mudau; Jennifer Giandhari; Kruger Marais; Lynn Tyers; Marvin Hsiao; Stephen Korsman; Sureshnee Pillay; Tulio de Oliveira
EPI_ISL_700443, EPI_ISL_1534338, EPI_ISL_1534419	Crags Clinic wc CRG	NHLS/UCT	Arash Iranzadeh; Bruna Galvao; Carolyn Williamson; Deelan Doolabh; Diana Hardie; Emmanuel SJ; Houriiyah Tegally; Innocent Mudau; Kruger Marais; Lynn Tyers; Marvin Hsiao; Stephen Korsman; Tegally H; de Oliveira T
EPI_ISL_640029, EPI_ISL_640048, EPI_ISL_700420, EPI_ISL_700427, EPI_ISL_700448, EPI_ISL_700470, EPI_ISL_700564, EPI_ISL_700569, EPI_ISL_1534270, EPI_ISL_1534284, EPI_ISL_1534285, EPI_ISL_1534297, EPI_ISL_1534436, EPI_ISL_1534439, EPI_ISL_1534440, EPI_ISL_1534460, EPI_ISL_1817688, EPI_ISL_2140706, EPI_ISL_2140707, EPI_ISL_2621143, EPI_ISL_3207535, EPI_ISL_3207536	D'Almeida Clinic wc DAL	NHLS/UCT	Arash Iranzadeh; Bruna Galvao; Carolyn Williamson; Deelan Doolabh; Diana Hardie; Emmanuel SJ; Gert Marais; Houriiyah Tegally; Innocent Mudau; Kruger Marais; Lynn Tyers; Marvin Hsiao; Rageema Joseph; Stephen Korsman; Tegally H; de Oliveira T
EPI_ISL_3342336, EPI_ISL_3342342, EPI_ISL_3342346, EPI_ISL_3342347, EPI_ISL_3342348	DGM Laboratory	National Institute for Communicable Diseases of the National Health Laboratory Service	Amoako DG; Bhiman JN; Everatt J; Ismail A; Mahlangu B; Mnguni A; Mohale T; Ntuli N; Scheepers C
EPI_ISL_1534421	DP Marais Hospital wc DPM	NHLS/UCT	Arash Iranzadeh; Bruna Galvao; Carolyn Williamson; Deelan Doolabh; Diana Hardie; Emmanuel SJ; Innocent Mudau; Kruger Marais; Lynn Tyers; Marvin Hsiao; Stephen Korsman; Tegally H; de Oliveira T
EPI_ISL_2153483, EPI_ISL_2153484, EPI_ISL_2153485, EPI_ISL_2153487, EPI_ISL_2153489, EPI_ISL_2153490, EPI_ISL_2153491, EPI_ISL_2153493, EPI_ISL_2153494, EPI_ISL_2153496, EPI_ISL_2153498, EPI_ISL_2153499, EPI_ISL_2153500, EPI_ISL_2153502, EPI_ISL_2153503, EPI_ISL_2153505, EPI_ISL_2153506, EPI_ISL_2153508, EPI_ISL_2153510, EPI_ISL_2153512, EPI_ISL_2153513, EPI_ISL_2153514,	DR GEORGE MUKHARI LABORATORY	National Institute for Communicable Diseases of the National Health Laboratory Service	Amoako DG; Bhiman JN; Everatt J; Ismail A; Mahlangu B; Mnguni A; Mohale T; Ntuli N; Scheepers C
EPI_ISL_2153515, EPI_ISL_2662511, EPI_ISL_2662513, EPI_ISL_2662514, EPI_ISL_2662515, EPI_ISL_2662518, EPI_ISL_2662520, EPI_ISL_2662521, EPI_ISL_2662522, EPI_ISL_2662528, EPI_ISL_2662538, EPI_ISL_2662541, EPI_ISL_2662542, EPI_ISL_2662543, EPI_ISL_2662545, EPI_ISL_2662547, EPI_ISL_2662550
EPI_ISL_3342385, EPI_ISL_3342402, EPI_ISL_3342411, EPI_ISL_3342414	De Aar Laboratory	National Institute for Communicable Diseases of the National Health Laboratory Service	Amoako DG; Bhiman JN; Everatt J; Ismail A; Mahlangu B; Mnguni A; Mohale T; Ntuli N; Scheepers C
EPI_ISL_1534365, EPI_ISL_2140727	De Rust (Blommenek) Clinic wc DRC	NHLS/UCT	Arash Iranzadeh; Bruna Galvao; Carolyn Williamson; Deelan Doolabh; Diana Hardie; Emmanuel SJ; Innocent Mudau; Kruger Marais; Lynn Tyers; Marvin Hsiao; Stephen Korsman; Tegally H; de Oliveira T
EPI_ISL_2375930	Delft CHC wc DFP	NHLS/UCT	Arash Iranzadeh; Bruna Galvao; Carolyn Williamson; Deelan Doolabh; Diana Hardie; Innocent Mudau; Kruger Marais; Lynn Tyers; Marvin Hsiao; Stephen Korsman
EPI_ISL_745171, EPI_ISL_745172	Delft CHC wc DFP	National Health Laboratory Service (NHLS), Tygerberg	Bronwyn Kleinhans; Eduan Wilkindon; Gert van Zyl; Houriiyah Tegally; Kayla Delaney; Susan Engelbrecht; Tulio de Oliveira; Wolfgang Preiser
EPI_ISL_1534373	District 6 CDC	NHLS/UCT	Arash Iranzadeh; Bruna Galvao; Carolyn Williamson; Deelan Doolabh; Diana Hardie; Emmanuel SJ; Innocent Mudau; Kruger Marais; Lynn Tyers; Marvin Hsiao; Stephen Korsman; Tegally H; de Oliveira T
EPI_ISL_640044	District 6 CDC wc DSI	NHLS/UCT	Arash Iranzadeh; Bruna Galvao; Carolyn Williamson; Deelan Doolabh; Diana Hardie; Innocent Mudau; Kruger Marais; Lynn Tyers; Marvin Hsiao; Stephen Korsman
EPI_ISL_2695801, EPI_ISL_2695802, EPI_ISL_2695808, EPI_ISL_2695809, EPI_ISL_2695810, EPI_ISL_2695850, EPI_ISL_2695852, EPI_ISL_2695853, EPI_ISL_2695854, EPI_ISL_2695855, EPI_ISL_2695856, EPI_ISL_2695857, EPI_ISL_2695858, EPI_ISL_2695861, EPI_ISL_2695862, EPI_ISL_2695863, EPI_ISL_2695864, EPI_ISL_2695866, EPI_ISL_2695867, EPI_ISL_2695868, EPI_ISL_2695869, EPI_ISL_2695870,	Division of Medical Virology, National Health Laboratory Service (NHLS), Tygerberg Hospital / Stellenbosch University	Division of Medical Virology, National Health Laboratory Service (NHLS), Tygerberg Hospital / Stellenbosch University	Bronwyn Kleinhans; Gert van Zyl; Kamela Mahlakwane; San Emmanual James; Shannon Wilson; Susan Engelbrecht; Tania Stander; Tongai Maponga; Tulio de Oliveira; Wolfgang Preiser
EPI_ISL_2695871, EPI_ISL_2695872, EPI_ISL_2695873, EPI_ISL_2695874, EPI_ISL_3666131, EPI_ISL_3666133, EPI_ISL_4498660, EPI_ISL_4498661, EPI_ISL_4498662, EPI_ISL_4498663, EPI_ISL_4750246, EPI_ISL_4750248, EPI_ISL_4750249, EPI_ISL_4750250, EPI_ISL_4750251, EPI_ISL_4750252, EPI_ISL_4750253, EPI_ISL_4750254, EPI_ISL_4750255, EPI_ISL_4750256, EPI_ISL_4750257, EPI_ISL_4750258,
EPI_ISL_4750259, EPI_ISL_4750260, EPI_ISL_4750261, EPI_ISL_4750262, EPI_ISL_4750263, EPI_ISL_4750264, EPI_ISL_4750265, EPI_ISL_4750266, EPI_ISL_4750267, EPI_ISL_4750268, EPI_ISL_4750269, EPI_ISL_4750270, EPI_ISL_4750271, EPI_ISL_4750272, EPI_ISL_4750273, EPI_ISL_4750274
EPI_ISL_1502129, EPI_ISL_1502130, EPI_ISL_1502131, EPI_ISL_1502132, EPI_ISL_1502134, EPI_ISL_1502135, EPI_ISL_1502136, EPI_ISL_1502137, EPI_ISL_1502139, EPI_ISL_1502140, EPI_ISL_1502141, EPI_ISL_1502142, EPI_ISL_1502143, EPI_ISL_1502144, EPI_ISL_1502145, EPI_ISL_1502146, EPI_ISL_1502147, EPI_ISL_1502148, EPI_ISL_1502149, EPI_ISL_1502150, EPI_ISL_1502151, EPI_ISL_1502152,	Division of Medical Virology, National Health Laboratory Service (NHLS), Tygerberg Hospital / Stellenbosch University	Division of Medical Virology, Stellenbosch University and NHLS Tygerberg Hospital	Bronwyn Kleinhans; Gert van Zyl; Kayla Delaney; Menzi Nkosi; Susan Engelbrecht; Wolfgang Preiser
EPI_ISL_1502153, EPI_ISL_1502154, EPI_ISL_1502155, EPI_ISL_1502156, EPI_ISL_1502157, EPI_ISL_1502158, EPI_ISL_1502159, EPI_ISL_1502160, EPI_ISL_1502161, EPI_ISL_1502163, EPI_ISL_1502164, EPI_ISL_1502165, EPI_ISL_1502166, EPI_ISL_1502167, EPI_ISL_1502168, EPI_ISL_1502169, EPI_ISL_1502170, EPI_ISL_1502171, EPI_ISL_1502172, EPI_ISL_1502174, EPI_ISL_1502175, EPI_ISL_1502176,
EPI_ISL_1502177, EPI_ISL_1502178, EPI_ISL_1502179, EPI_ISL_1502180, EPI_ISL_1502181, EPI_ISL_1502182, EPI_ISL_1502184, EPI_ISL_1502187, EPI_ISL_1502188, EPI_ISL_1502189, EPI_ISL_1502190, EPI_ISL_1502191, EPI_ISL_1502192, EPI_ISL_1502193, EPI_ISL_1502194, EPI_ISL_1502195, EPI_ISL_1502196, EPI_ISL_1502197, EPI_ISL_1502198, EPI_ISL_1591352, EPI_ISL_1591353, EPI_ISL_1591355,
EPI_ISL_1591356, EPI_ISL_1591357, EPI_ISL_1591358, EPI_ISL_1591359, EPI_ISL_1591361, EPI_ISL_1591362, EPI_ISL_1591363, EPI_ISL_1591364, EPI_ISL_1591365, EPI_ISL_1591366, EPI_ISL_1591368, EPI_ISL_1591370, EPI_ISL_1591372, EPI_ISL_1591373, EPI_ISL_1591374, EPI_ISL_1591375, EPI_ISL_1591376, EPI_ISL_1591377, EPI_ISL_1591380, EPI_ISL_1591381, EPI_ISL_1591382, EPI_ISL_1591384,
EPI_ISL_1591385, EPI_ISL_1591387, EPI_ISL_1591388, EPI_ISL_1591389, EPI_ISL_1591390, EPI_ISL_1591391, EPI_ISL_1591392, EPI_ISL_1591393, EPI_ISL_1591394, EPI_ISL_1591395, EPI_ISL_1591396, EPI_ISL_1591397, EPI_ISL_1591399, EPI_ISL_1591400, EPI_ISL_1591401, EPI_ISL_1591403, EPI_ISL_1591404, EPI_ISL_1591405, EPI_ISL_1591407, EPI_ISL_1591409, EPI_ISL_1591410, EPI_ISL_1591412,
EPI_ISL_1591413, EPI_ISL_1591414, EPI_ISL_1591415, EPI_ISL_1591417, EPI_ISL_1591418, EPI_ISL_1591419, EPI_ISL_1591420, EPI_ISL_1591421, EPI_ISL_1591422, EPI_ISL_1591423, EPI_ISL_1591424, EPI_ISL_1591425, EPI_ISL_1591426, EPI_ISL_1591427, EPI_ISL_1591428, EPI_ISL_1591429, EPI_ISL_1591431, EPI_ISL_1591432, EPI_ISL_1591433, EPI_ISL_1591434, EPI_ISL_1591438, EPI_ISL_1591441,
EPI_ISL_1591445, EPI_ISL_1591446, EPI_ISL_1591447, EPI_ISL_1591449, EPI_ISL_1591450, EPI_ISL_1591451, EPI_ISL_1591452, EPI_ISL_1608099, EPI_ISL_1608102, EPI_ISL_3066385, EPI_ISL_3066387, EPI_ISL_3066388, EPI_ISL_3066391, EPI_ISL_3066392, EPI_ISL_3066394, EPI_ISL_3066452, EPI_ISL_3066453, EPI_ISL_3066454, EPI_ISL_3066455, EPI_ISL_3066457, EPI_ISL_3066458, EPI_ISL_3066459,
EPI_ISL_3066463, EPI_ISL_3066465, EPI_ISL_3066466, EPI_ISL_3066470, EPI_ISL_3066471, EPI_ISL_3066472, EPI_ISL_3066473, EPI_ISL_3066474, EPI_ISL_3066477, EPI_ISL_3066478, EPI_ISL_3066484, EPI_ISL_3066492, EPI_ISL_3066500, EPI_ISL_3066505, EPI_ISL_3066507, EPI_ISL_3066510, EPI_ISL_3066514, EPI_ISL_3066520, EPI_ISL_3066523, EPI_ISL_3067983, EPI_ISL_3067984, EPI_ISL_3067985,
EPI_ISL_3067986, EPI_ISL_3067987, EPI_ISL_3067988, EPI_ISL_3067989, EPI_ISL_3067990, EPI_ISL_3067991, EPI_ISL_3067992, EPI_ISL_3067993, EPI_ISL_3067994, EPI_ISL_3067995, EPI_ISL_3067996, EPI_ISL_3067997, EPI_ISL_3067998, EPI_ISL_3067999, EPI_ISL_3068000, EPI_ISL_3068001, EPI_ISL_3068002, EPI_ISL_3068003, EPI_ISL_3068004, EPI_ISL_3068005, EPI_ISL_3068006, EPI_ISL_3068007,
EPI_ISL_3068008, EPI_ISL_3068009, EPI_ISL_3068010, EPI_ISL_3068011, EPI_ISL_3068012, EPI_ISL_3068013, EPI_ISL_3068014, EPI_ISL_3068015, EPI_ISL_3068016, EPI_ISL_3068017, EPI_ISL_3068018, EPI_ISL_3068019, EPI_ISL_3068020, EPI_ISL_3068021, EPI_ISL_3068022, EPI_ISL_3068023, EPI_ISL_3068024, EPI_ISL_3068025, EPI_ISL_3068026, EPI_ISL_3068027, EPI_ISL_3068028, EPI_ISL_3068029,
EPI_ISL_3068030, EPI_ISL_3068031, EPI_ISL_3068032, EPI_ISL_3068033, EPI_ISL_3068034, EPI_ISL_3068073, EPI_ISL_3068074, EPI_ISL_3068075, EPI_ISL_3068076, EPI_ISL_3068077, EPI_ISL_3068078, EPI_ISL_3068079, EPI_ISL_3068080, EPI_ISL_3068081, EPI_ISL_3068082, EPI_ISL_3068083, EPI_ISL_3068084, EPI_ISL_3068085, EPI_ISL_3068086, EPI_ISL_3068087, EPI_ISL_3068088, EPI_ISL_3068089,
EPI_ISL_3068090, EPI_ISL_3068091, EPI_ISL_3068092, EPI_ISL_3068093, EPI_ISL_3068094, EPI_ISL_3068095, EPI_ISL_3068096, EPI_ISL_3068097, EPI_ISL_3068098, EPI_ISL_3068099, EPI_ISL_3068100, EPI_ISL_3068101, EPI_ISL_3068102, EPI_ISL_3068103, EPI_ISL_3068104, EPI_ISL_3068105, EPI_ISL_3068106, EPI_ISL_3068107, EPI_ISL_3068108, EPI_ISL_3068109, EPI_ISL_3068110, EPI_ISL_3068111,
EPI_ISL_3068112, EPI_ISL_3068113, EPI_ISL_3068114, EPI_ISL_3068115, EPI_ISL_3068116, EPI_ISL_3068117, EPI_ISL_3068118, EPI_ISL_3068119, EPI_ISL_3068120, EPI_ISL_3068121, EPI_ISL_3068122, EPI_ISL_3068123, EPI_ISL_3068124, EPI_ISL_3068125, EPI_ISL_3068126, EPI_ISL_3068127, EPI_ISL_3068128, EPI_ISL_3068129, EPI_ISL_3068130, EPI_ISL_3068131, EPI_ISL_3068132, EPI_ISL_3068133,
EPI_ISL_3068134, EPI_ISL_3068135, EPI_ISL_3068136, EPI_ISL_3068137, EPI_ISL_3068138, EPI_ISL_3068139, EPI_ISL_3068140, EPI_ISL_3068141, EPI_ISL_3068142, EPI_ISL_3068143
EPI_ISL_640100, EPI_ISL_700513, EPI_ISL_700517, EPI_ISL_700525, EPI_ISL_700547, EPI_ISL_700552, EPI_ISL_700567, EPI_ISL_700568, EPI_ISL_700570, EPI_ISL_700582, EPI_ISL_700591, EPI_ISL_700592	Dr Abdurahman CDC wc DAC	NHLS/UCT	Arash Iranzadeh; Bruna Galvao; Carolyn Williamson; Deelan Doolabh; Diana Hardie; Innocent Mudau; Kruger Marais; Lynn Tyers; Marvin Hsiao; Stephen Korsman
EPI_ISL_960160, EPI_ISL_960161, EPI_ISL_960171, EPI_ISL_960172	Dr Abdurahman CDC wc DAC	National Health Laboratory Service/UCT	Arash Iranzadeh; Bruna Galvao; Carolyn Williamson; Deelan Doolabh; Diana Hardie; Innocent Mudau; Kruger Marais; Lynn Tyers; Marvin Hsiao; Stephen Korsman
EPI_ISL_2382663	Dr George Mukhari Academic Hospital	National Institute for Communicable Diseases of the National Health Laboratory Service	Amoako DG; Bhiman JN; Ismail A; Mahlangu B; Mohale T; Ntuli N; Scheepers C
EPI_ISL_745113, EPI_ISL_745132, EPI_ISL_745154	Dr Ivan Toms Clinic wc IVT	National Health Laboratory Service (NHLS), Tygerberg	Bronwyn Kleinhans; Eduan Wilkindon; Gert van Zyl; Houriiyah Tegally; Kayla Delaney; Susan Engelbrecht; Tulio de Oliveira; Wolfgang Preiser
EPI_ISL_745112	Dr Van Niekerk Hospital	National Health Laboratory Service (NHLS), Tygerberg	Bronwyn Kleinhans; Eduan Wilkindon; Gert van Zyl; Houriiyah Tegally; Kayla Delaney; Susan Engelbrecht; Tulio de Oliveira; Wolfgang Preiser
EPI_ISL_640057, EPI_ISL_640059, EPI_ISL_640091, EPI_ISL_640094, EPI_ISL_640095	Du Noon CDC wc DNC	NHLS/UCT	Arash Iranzadeh; Bruna Galvao; Carolyn Williamson; Deelan Doolabh; Diana Hardie; Innocent Mudau; Kruger Marais; Lynn Tyers; Marvin Hsiao; Stephen Korsman
EPI_ISL_640024, EPI_ISL_700520, EPI_ISL_1534299, EPI_ISL_1534387, EPI_ISL_1817689, EPI_ISL_2140725, EPI_ISL_2621084, EPI_ISL_2621095, EPI_ISL_2621146, EPI_ISL_2621147	Dysselsdorp Clinic wc DDC	NHLS/UCT	Arash Iranzadeh; Bruna Galvao; Carolyn Williamson; Deelan Doolabh; Diana Hardie; Emmanuel SJ; Gert Marais; Houriiyah Tegally; Innocent Mudau; Kruger Marais; Lynn Tyers; Marvin Hsiao; Stephen Korsman; Tegally H; de Oliveira T
EPI_ISL_960096	Dysselsdorp Clinic wc DDC	National Health Laboratory Service/UCT	Arash Iranzadeh; Bruna Galvao; Carolyn Williamson; Deelan Doolabh; Diana Hardie; Innocent Mudau; Kruger Marais; Lynn Tyers; Marvin Hsiao; Stephen Korsman
EPI_ISL_2447782, EPI_ISL_2447784, EPI_ISL_2447786	East London Laboratory	National Institute for Communicable Diseases of the National Health Laboratory Service	Amoako DG; Bhiman JN; Ismail A; Mahlangu B; Mohale T; Ntuli N; Scheepers C
EPI_ISL_712077, EPI_ISL_712078	East London NHLS Laboratory, Eastern Cape, South Africa	National Institute for Communicable Diseases of the National Health Laboratory Service	Allam M; Bhiman JN; Ismail A; Mahlangu B; Mohale T; Ntuli N
EPI_ISL_745151	Edameni Clinic	National Health Laboratory Service (NHLS), Tygerberg	Bronwyn Kleinhans; Eduan Wilkindon; Gert van Zyl; Houriiyah Tegally; Kayla Delaney; Susan Engelbrecht; Tulio de Oliveira; Wolfgang Preiser
EPI_ISL_2271982	Edendale Gateway Clinic	National Institute for Communicable Diseases of the National Health Laboratory Service	Amoako DG; Bhiman JN; Ismail A; Mahlangu B; Mohale T; Ntuli N; Scheepers C
EPI_ISL_745119, EPI_ISL_745173, EPI_ISL_745174, EPI_ISL_745175, EPI_ISL_745176, EPI_ISL_745177, EPI_ISL_745178	Eerste River Hospital wc ERH	National Health Laboratory Service (NHLS), Tygerberg	Bronwyn Kleinhans; Eduan Wilkindon; Gert van Zyl; Houriiyah Tegally; Kayla Delaney; Susan Engelbrecht; Tulio de Oliveira; Wolfgang Preiser
see above
EPI_ISL_745110, EPI_ISL_745125, EPI_ISL_745162	Elsies River CHC wc ERP	National Health Laboratory Service (NHLS), Tygerberg	Bronwyn Kleinhans; Eduan Wilkindon; Gert van Zyl; Houriiyah Tegally; Kayla Delaney; Susan Engelbrecht; Tulio de Oliveira; Wolfgang Preiser
EPI_ISL_2112529	Epidemiology of Microbial Diseases, Yale School of Public Health	Epidemiology of Microbial Diseases, Yale School of Public Health	A.E.; A.F.; Alpert, T.; Breban; Brito; C.B.; C.C.; Fauver; Grubaugh; I.M.; Iwasaki, A.; J.E.; J.R.; Kalinich; Landry; Lucas, C.; M.E.; M.I.; M.L.; N.D.; Ott; Petrone; Rothman; Vogels; Watkins
EPI_ISL_640064	Ethembeni Clinic [Prieska]	NHLS/UCT	Arash Iranzadeh; Bruna Galvao; Carolyn Williamson; Deelan Doolabh; Diana Hardie; Innocent Mudau; Kruger Marais; Lynn Tyers; Marvin Hsiao; Stephen Korsman
EPI_ISL_640033, EPI_ISL_640088, EPI_ISL_640090, EPI_ISL_640116, EPI_ISL_640121, EPI_ISL_640123, EPI_ISL_640124, EPI_ISL_640125, EPI_ISL_1040681, EPI_ISL_1040682, EPI_ISL_1040739, EPI_ISL_1040740, EPI_ISL_1040775, EPI_ISL_1040777, EPI_ISL_1040779, EPI_ISL_1040780, EPI_ISL_1534260, EPI_ISL_1534262, EPI_ISL_1534266, EPI_ISL_1534278, EPI_ISL_1534307, EPI_ISL_1534331,	False Bay Hospital wc FBH	NHLS/UCT	Arash Iranzadeh; Bruna Galvao; Carolyn Williamson; Deelan Doolabh; Diana Hardie; Emmanuel SJ; Gert Marais; Innocent Mudau; Kruger Marais; Lynn Tyers; Marvin Hsiao; Stephen Korsman; Tegally H; de Oliveira T
EPI_ISL_1534380, EPI_ISL_1534400, EPI_ISL_1534442, EPI_ISL_1534461, EPI_ISL_1817684, EPI_ISL_1817714, EPI_ISL_2140652, EPI_ISL_2140671, EPI_ISL_2140672, EPI_ISL_2375947, EPI_ISL_2802147, EPI_ISL_2802160
see above
EPI_ISL_960105, EPI_ISL_960110, EPI_ISL_960112	False Bay Hospital wc FBH	National Health Laboratory Service/UCT	Arash Iranzadeh; Bruna Galvao; Carolyn Williamson; Deelan Doolabh; Diana Hardie; Innocent Mudau; Kruger Marais; Lynn Tyers; Marvin Hsiao; Stephen Korsman
EPI_ISL_2802122	Florianville Clinic	NHLS/UCT	Arash Iranzadeh; Bruna Galvao; Carolyn Williamson; Deelan Doolabh; Diana Hardie; Gert Marais; Innocent Mudau; Lynn Tyers; Marvin Hsiao; Stephen Korsman
EPI_ISL_1817670, EPI_ISL_1817734	Fraserburg CHC	NHLS/UCT	Arash Iranzadeh; Bruna Galvao; Carolyn Williamson; Deelan Doolabh; Diana Hardie; Innocent Mudau; Kruger Marais; Lynn Tyers; Marvin Hsiao; Stephen Korsman
EPI_ISL_3030529	GSH	National Institute for Communicable Diseases of the National Health Laboratory Service	Amoako DG; Bhiman JN; Everatt J; Ismail A; Mahlangu B; Mnguni A; Mohale T; Ntuli N; Scheepers C
EPI_ISL_2547341	Garies PHC Clinic	National Health Laboratory Service/University of Cape Town (NHLS/UCT)	Arash Iranzadeh; Bruna Galvao; Carolyn Williamson; Deelan Doolabh; Diana Hardie; Gert Marais; Innocent Mudau; Lynn Tyers; Marvin Hsiao; Stephen Korsman
EPI_ISL_2375920	Genadendal Clinic wc GDC	NHLS/UCT	Arash Iranzadeh; Bruna Galvao; Carolyn Williamson; Deelan Doolabh; Diana Hardie; Innocent Mudau; Kruger Marais; Lynn Tyers; Marvin Hsiao; Stephen Korsman
EPI_ISL_1817710, EPI_ISL_1817711, EPI_ISL_1817712	George Central CDC wc GCC	NHLS/UCT	Arash Iranzadeh; Bruna Galvao; Carolyn Williamson; Deelan Doolabh; Diana Hardie; Innocent Mudau; Kruger Marais; Lynn Tyers; Marvin Hsiao; Stephen Korsman
EPI_ISL_640016, EPI_ISL_640027, EPI_ISL_700497, EPI_ISL_1534341, EPI_ISL_1534423, EPI_ISL_1534431, EPI_ISL_1534433, EPI_ISL_1534444, EPI_ISL_2140655, EPI_ISL_2140696, EPI_ISL_2621066, EPI_ISL_2621072, EPI_ISL_2621137, EPI_ISL_2802110	George Hospital wc GRH	NHLS/UCT	Arash Iranzadeh; Bruna Galvao; Carolyn Williamson; Deelan Doolabh; Diana Hardie; Emmanuel SJ; Gert Marais; Innocent Mudau; Kruger Marais; Lynn Tyers; Marvin Hsiao; Stephen Korsman; Tegally H; de Oliveira T
EPI_ISL_960118	George Hospital wc GRH	National Health Laboratory Service/UCT	Arash Iranzadeh; Bruna Galvao; Carolyn Williamson; Deelan Doolabh; Diana Hardie; Innocent Mudau; Kruger Marais; Lynn Tyers; Marvin Hsiao; Stephen Korsman
EPI_ISL_696458, EPI_ISL_696471, EPI_ISL_696473, EPI_ISL_696481, EPI_ISL_696503	George Hospital wc GRH & NHLS/UCT	KRISP, KZN Research Innovation and Sequencing Platform	Arash Iranzadeh; Bruna Galvao; Carolyn Williamson; Deelan Doolabh; Diana Hardie; Emanuel James San; Houriiyah Tegally; Innocent Mudau; Jennifer Giandhari; Kruger Marais; Lynn Tyers; Marvin Hsiao; Stephen Korsman; Sureshnee Pillay; Tulio de Oliveira
EPI_ISL_640049	George Road Sat Clinic wc GWM	NHLS/UCT	Arash Iranzadeh; Bruna Galvao; Carolyn Williamson; Deelan Doolabh; Diana Hardie; Innocent Mudau; Kruger Marais; Lynn Tyers; Marvin Hsiao; Stephen Korsman
EPI_ISL_700543, EPI_ISL_700550, EPI_ISL_2621056, EPI_ISL_2621086, EPI_ISL_2621142, EPI_ISL_3207529	Great Brak River Clinic wc GBC	NHLS/UCT	Arash Iranzadeh; Bruna Galvao; Carolyn Williamson; Deelan Doolabh; Diana Hardie; Gert Marais; Houriiyah Tegally; Innocent Mudau; Kruger Marais; Lynn Tyers; Marvin Hsiao; Rageema Joseph; Stephen Korsman
EPI_ISL_960149	Great Brak River Clinic wc GBC	National Health Laboratory Service/UCT	Arash Iranzadeh; Bruna Galvao; Carolyn Williamson; Deelan Doolabh; Diana Hardie; Innocent Mudau; Kruger Marais; Lynn Tyers; Marvin Hsiao; Stephen Korsman
EPI_ISL_2547426	Great Brak River Clinic wc GBC	National Health Laboratory Service/University of Cape Town (NHLS/UCT)	Arash Iranzadeh; Bruna Galvao; Carolyn Williamson; Deelan Doolabh; Diana Hardie; Gert Marais; Innocent Mudau; Lynn Tyers; Marvin Hsiao; Stephen Korsman
EPI_ISL_696466, EPI_ISL_696497, EPI_ISL_696501, EPI_ISL_696507	Great Brak River Clinic wc GBC & NHLS/UCT	KRISP, KZN Research Innovation and Sequencing Platform	Arash Iranzadeh; Bruna Galvao; Carolyn Williamson; Deelan Doolabh; Diana Hardie; Emanuel James San; Houriiyah Tegally; Innocent Mudau; Jennifer Giandhari; Kruger Marais; Lynn Tyers; Marvin Hsiao; Stephen Korsman; Sureshnee Pillay; Tulio de Oliveira
EPI_ISL_640041	Green Point CDC wc GPH	NHLS/UCT	Arash Iranzadeh; Bruna Galvao; Carolyn Williamson; Deelan Doolabh; Diana Hardie; Innocent Mudau; Kruger Marais; Lynn Tyers; Marvin Hsiao; Stephen Korsman
EPI_ISL_2621062, EPI_ISL_2621063	Green Point NHLS	NHLS/UCT	Arash Iranzadeh; Bruna Galvao; Carolyn Williamson; Deelan Doolabh; Diana Hardie; Gert Marais; Innocent Mudau; Lynn Tyers; Marvin Hsiao; Stephen Korsman
EPI_ISL_640040, EPI_ISL_640043, EPI_ISL_640045, EPI_ISL_640051, EPI_ISL_640052, EPI_ISL_640053, EPI_ISL_640055, EPI_ISL_640061, EPI_ISL_640067, EPI_ISL_640084, EPI_ISL_640111, EPI_ISL_640112, EPI_ISL_640119, EPI_ISL_640120, EPI_ISL_640122, EPI_ISL_640128, EPI_ISL_640129, EPI_ISL_640130, EPI_ISL_640131, EPI_ISL_640132, EPI_ISL_640133, EPI_ISL_640134, EPI_ISL_640135, EPI_ISL_640137,	Groote Schuur Hospital wc GSH	NHLS/UCT	Arash Iranzadeh; Bruna Galvao; Carolyn Williamson; Deelan Doolabh; Diana Hardie; Emmanuel SJ; Gert Marais; Innocent Mudau; Kruger Marais; Lynn Tyers; Marvin Hsiao; Rageema Joseph; Sisonke; Stephen Korsman; Tegally H; de Oliveira T
EPI_ISL_640138, EPI_ISL_640139, EPI_ISL_640140, EPI_ISL_700493, EPI_ISL_700507, EPI_ISL_700534, EPI_ISL_700577, EPI_ISL_1040644, EPI_ISL_1040645, EPI_ISL_1040646, EPI_ISL_1040648, EPI_ISL_1040650, EPI_ISL_1040651, EPI_ISL_1040652, EPI_ISL_1040653, EPI_ISL_1040654, EPI_ISL_1040656, EPI_ISL_1040657, EPI_ISL_1040658, EPI_ISL_1040659, EPI_ISL_1040660, EPI_ISL_1040661,
EPI_ISL_1040663, EPI_ISL_1040668, EPI_ISL_1040672, EPI_ISL_1040673, EPI_ISL_1040676, EPI_ISL_1040683, EPI_ISL_1040685, EPI_ISL_1040686, EPI_ISL_1040687, EPI_ISL_1040689, EPI_ISL_1040690, EPI_ISL_1040691, EPI_ISL_1040692, EPI_ISL_1040693, EPI_ISL_1040696, EPI_ISL_1040697, EPI_ISL_1040698, EPI_ISL_1040699, EPI_ISL_1040700, EPI_ISL_1040704, EPI_ISL_1040705, EPI_ISL_1040706,
EPI_ISL_1040707, EPI_ISL_1040708, EPI_ISL_1040711, EPI_ISL_1040714, EPI_ISL_1040716, EPI_ISL_1040720, EPI_ISL_1040722, EPI_ISL_1040723, EPI_ISL_1040725, EPI_ISL_1040726, EPI_ISL_1040727, EPI_ISL_1040728, EPI_ISL_1040729, EPI_ISL_1040731, EPI_ISL_1040733, EPI_ISL_1040735, EPI_ISL_1040738, EPI_ISL_1040745, EPI_ISL_1040747, EPI_ISL_1040748, EPI_ISL_1040750, EPI_ISL_1040751,
EPI_ISL_1040752, EPI_ISL_1040753, EPI_ISL_1040754, EPI_ISL_1040755, EPI_ISL_1040756, EPI_ISL_1040758, EPI_ISL_1040759, EPI_ISL_1040763, EPI_ISL_1040765, EPI_ISL_1040767, EPI_ISL_1040768, EPI_ISL_1040781, EPI_ISL_1040782, EPI_ISL_1040783, EPI_ISL_1040785, EPI_ISL_1040786, EPI_ISL_1040787, EPI_ISL_1040789, EPI_ISL_1040795, EPI_ISL_1040796, EPI_ISL_1040800, EPI_ISL_1040801,
EPI_ISL_1040802, EPI_ISL_1040804, EPI_ISL_1040807, EPI_ISL_1040808, EPI_ISL_1040811, EPI_ISL_1040812, EPI_ISL_1040813, EPI_ISL_1040815, EPI_ISL_1040816, EPI_ISL_1040817, EPI_ISL_1040818, EPI_ISL_1040822, EPI_ISL_1534247, EPI_ISL_1534248, EPI_ISL_1534249, EPI_ISL_1534250, EPI_ISL_1534251, EPI_ISL_1534252, EPI_ISL_1534253, EPI_ISL_1534254, EPI_ISL_1534255, EPI_ISL_1534256,
EPI_ISL_1534257, EPI_ISL_1534258, EPI_ISL_1534259, EPI_ISL_1534268, EPI_ISL_1534283, EPI_ISL_1534291, EPI_ISL_1534302, EPI_ISL_1534304, EPI_ISL_1534306, EPI_ISL_1534308, EPI_ISL_1534309, EPI_ISL_1534310, EPI_ISL_1534313, EPI_ISL_1534315, EPI_ISL_1534316, EPI_ISL_1534317, EPI_ISL_1534318, EPI_ISL_1534319, EPI_ISL_1534320, EPI_ISL_1534322, EPI_ISL_1534323, EPI_ISL_1534324,
EPI_ISL_1534325, EPI_ISL_1534326, EPI_ISL_1534345, EPI_ISL_1534346, EPI_ISL_1534347, EPI_ISL_1534348, EPI_ISL_1534349, EPI_ISL_1534350, EPI_ISL_1534351, EPI_ISL_1534352, EPI_ISL_1534362, EPI_ISL_1534364, EPI_ISL_1534366, EPI_ISL_1534369, EPI_ISL_1534376, EPI_ISL_1534377, EPI_ISL_1534382, EPI_ISL_1534389, EPI_ISL_1534390, EPI_ISL_1534391, EPI_ISL_1534392, EPI_ISL_1534393,
EPI_ISL_1534394, EPI_ISL_1534406, EPI_ISL_1534407, EPI_ISL_1534408, EPI_ISL_1534411, EPI_ISL_1534412, EPI_ISL_1534413, EPI_ISL_1534414, EPI_ISL_1534415, EPI_ISL_1534416, EPI_ISL_1534450, EPI_ISL_1534451, EPI_ISL_1534452, EPI_ISL_1534453, EPI_ISL_1534455, EPI_ISL_1534457, EPI_ISL_1534459, EPI_ISL_1706554, EPI_ISL_1706557, EPI_ISL_1706558, EPI_ISL_1706559, EPI_ISL_1706560,
EPI_ISL_1706561, EPI_ISL_1706562, EPI_ISL_1706563, EPI_ISL_1706564, EPI_ISL_1706565, EPI_ISL_1706566, EPI_ISL_1706567, EPI_ISL_1706568, EPI_ISL_1706569, EPI_ISL_1706570, EPI_ISL_1706571, EPI_ISL_1706572, EPI_ISL_1706573, EPI_ISL_1706574, EPI_ISL_1706575, EPI_ISL_1706576, EPI_ISL_1817663, EPI_ISL_1817665, EPI_ISL_1817667, EPI_ISL_1817668, EPI_ISL_1817681, EPI_ISL_1817683,
EPI_ISL_1817686, EPI_ISL_1817694, EPI_ISL_1817702, EPI_ISL_1817703, EPI_ISL_1817704, EPI_ISL_1817744, EPI_ISL_1817745, EPI_ISL_1817746, EPI_ISL_1817747, EPI_ISL_1817748, EPI_ISL_1817749, EPI_ISL_1817750, EPI_ISL_1817751, EPI_ISL_1817753, EPI_ISL_1817754, EPI_ISL_2140675, EPI_ISL_2140676, EPI_ISL_2140677, EPI_ISL_2140678, EPI_ISL_2140679, EPI_ISL_2140680, EPI_ISL_2140681,
EPI_ISL_2140683, EPI_ISL_2140684, EPI_ISL_2140685, EPI_ISL_2140686, EPI_ISL_2140687, EPI_ISL_2140688, EPI_ISL_2140689, EPI_ISL_2140690, EPI_ISL_2140691, EPI_ISL_2140700, EPI_ISL_2140701, EPI_ISL_2140702, EPI_ISL_2140703, EPI_ISL_2140704, EPI_ISL_2140712, EPI_ISL_2140713, EPI_ISL_2375952, EPI_ISL_2375953, EPI_ISL_2375954, EPI_ISL_2375955, EPI_ISL_2375956, EPI_ISL_2375957,
EPI_ISL_2375958, EPI_ISL_2375960, EPI_ISL_2375961, EPI_ISL_2375962, EPI_ISL_2375963, EPI_ISL_2375964, EPI_ISL_2375965, EPI_ISL_2375966, EPI_ISL_2375967, EPI_ISL_2375968, EPI_ISL_2375969, EPI_ISL_2375970, EPI_ISL_2375971, EPI_ISL_2375972, EPI_ISL_2375973, EPI_ISL_2375974, EPI_ISL_2375975, EPI_ISL_2375979, EPI_ISL_2375980, EPI_ISL_2375985, EPI_ISL_2375986, EPI_ISL_2375987,
EPI_ISL_2375988, EPI_ISL_2621054, EPI_ISL_2621058, EPI_ISL_2621059, EPI_ISL_2621098, EPI_ISL_2621102, EPI_ISL_2621105, EPI_ISL_2621108, EPI_ISL_2621109, EPI_ISL_2621110, EPI_ISL_2621111, EPI_ISL_2621112, EPI_ISL_2621113, EPI_ISL_2621114, EPI_ISL_2621115, EPI_ISL_2621116, EPI_ISL_2621117, EPI_ISL_2621118, EPI_ISL_2621119, EPI_ISL_2621120, EPI_ISL_2621122, EPI_ISL_2621123,
EPI_ISL_2621124, EPI_ISL_2621125, EPI_ISL_2621126, EPI_ISL_2621127, EPI_ISL_2621128, EPI_ISL_2621129, EPI_ISL_2621130, EPI_ISL_2621131, EPI_ISL_2621132, EPI_ISL_2621133, EPI_ISL_2802111, EPI_ISL_2802131, EPI_ISL_2802132, EPI_ISL_2802134, EPI_ISL_2802135, EPI_ISL_2802136, EPI_ISL_2802137, EPI_ISL_2802138, EPI_ISL_2802139, EPI_ISL_2802140, EPI_ISL_2802141, EPI_ISL_2802142,
EPI_ISL_2802150, EPI_ISL_2802151, EPI_ISL_2802152, EPI_ISL_2802153, EPI_ISL_2802154, EPI_ISL_2802155, EPI_ISL_2802156, EPI_ISL_2802157, EPI_ISL_2802158, EPI_ISL_2802164, EPI_ISL_2802165, EPI_ISL_2802166, EPI_ISL_2802167, EPI_ISL_2802169, EPI_ISL_2802170, EPI_ISL_2802171, EPI_ISL_2802172, EPI_ISL_2802173, EPI_ISL_2802174, EPI_ISL_2802175, EPI_ISL_2802176, EPI_ISL_2802177,
EPI_ISL_2802182, EPI_ISL_2802192, EPI_ISL_2802193, EPI_ISL_2802194, EPI_ISL_2802199, EPI_ISL_2876939, EPI_ISL_3207493, EPI_ISL_3207531, EPI_ISL_3207533, EPI_ISL_3957788, EPI_ISL_3957794, EPI_ISL_4884453, EPI_ISL_4884455
EPI_ISL_960102, EPI_ISL_960103, EPI_ISL_960107, EPI_ISL_960109, EPI_ISL_960117, EPI_ISL_960126, EPI_ISL_960132, EPI_ISL_960133, EPI_ISL_960135, EPI_ISL_960136, EPI_ISL_960140, EPI_ISL_960142, EPI_ISL_960143, EPI_ISL_960145	Groote Schuur Hospital wc GSH	National Health Laboratory Service/UCT	Arash Iranzadeh; Bruna Galvao; Carolyn Williamson; Deelan Doolabh; Diana Hardie; Innocent Mudau; Kruger Marais; Lynn Tyers; Marvin Hsiao; Stephen Korsman
EPI_ISL_2547373, EPI_ISL_2547374, EPI_ISL_2547375, EPI_ISL_2547377, EPI_ISL_2547378, EPI_ISL_2547379, EPI_ISL_2547380, EPI_ISL_2547381, EPI_ISL_2547382, EPI_ISL_2547383, EPI_ISL_2547384, EPI_ISL_2547385, EPI_ISL_2547386, EPI_ISL_2547387, EPI_ISL_2547388, EPI_ISL_2547389, EPI_ISL_2547390, EPI_ISL_2547391, EPI_ISL_2547392, EPI_ISL_2547393, EPI_ISL_2547394, EPI_ISL_2547395,	Groote Schuur Hospital wc GSH	National Health Laboratory Service/University of Cape Town (NHLS/UCT)	Arash Iranzadeh; Bruna Galvao; Carolyn Williamson; Deelan Doolabh; Diana Hardie; Gert Marais; Innocent Mudau; Lynn Tyers; Marvin Hsiao; Stephen Korsman
EPI_ISL_2547396, EPI_ISL_2547397, EPI_ISL_2547398, EPI_ISL_2547399, EPI_ISL_2547400, EPI_ISL_2547401, EPI_ISL_2547402, EPI_ISL_2547403, EPI_ISL_2547404, EPI_ISL_2547405, EPI_ISL_2547406, EPI_ISL_2547407, EPI_ISL_2547408, EPI_ISL_2547418, EPI_ISL_2547419, EPI_ISL_2547424, EPI_ISL_2547425
see above
EPI_ISL_696464	Groote Schuur Hospital wc GSH & NHLS/UCT	KRISP, KZN Research Innovation and Sequencing Platform	Arash Iranzadeh; Bruna Galvao; Carolyn Williamson; Deelan Doolabh; Diana Hardie; Emanuel James San; Houriiyah Tegally; Innocent Mudau; Jennifer Giandhari; Kruger Marais; Lynn Tyers; Marvin Hsiao; Stephen Korsman; Sureshnee Pillay; Tulio de Oliveira
EPI_ISL_1040761	Guguletu CHC	NHLS/UCT	Arash Iranzadeh; Bruna Galvao; Carolyn Williamson; Deelan Doolabh; Diana Hardie; Innocent Mudau; Kruger Marais; Lynn Tyers; Marvin Hsiao; Stephen Korsman
EPI_ISL_640069, EPI_ISL_640070, EPI_ISL_640104, EPI_ISL_700415, EPI_ISL_700455, EPI_ISL_700481, EPI_ISL_700491, EPI_ISL_700503, EPI_ISL_700512, EPI_ISL_700514, EPI_ISL_700530, EPI_ISL_700576, EPI_ISL_700578, EPI_ISL_1040666, EPI_ISL_1040667, EPI_ISL_1040669, EPI_ISL_1040671, EPI_ISL_1040675, EPI_ISL_1040678, EPI_ISL_1040710, EPI_ISL_1040713, EPI_ISL_1040715, EPI_ISL_1040718,	Guguletu CHC wc GDH	NHLS/UCT	Arash Iranzadeh; Bruna Galvao; Carolyn Williamson; Deelan Doolabh; Diana Hardie; Emmanuel SJ; Innocent Mudau; Kruger Marais; Lynn Tyers; Marvin Hsiao; Stephen Korsman; Tegally H; de Oliveira T
EPI_ISL_1040721, EPI_ISL_1040724, EPI_ISL_1040732, EPI_ISL_1040734, EPI_ISL_1040793, EPI_ISL_1040805, EPI_ISL_1534397, EPI_ISL_1534410, EPI_ISL_1817673, EPI_ISL_2375983
EPI_ISL_960154, EPI_ISL_960155, EPI_ISL_960156, EPI_ISL_960157, EPI_ISL_960158, EPI_ISL_960163, EPI_ISL_960167, EPI_ISL_960174	Guguletu CHC wc GDH	National Health Laboratory Service/UCT	Arash Iranzadeh; Bruna Galvao; Carolyn Williamson; Deelan Doolabh; Diana Hardie; Innocent Mudau; Kruger Marais; Lynn Tyers; Marvin Hsiao; Stephen Korsman
EPI_ISL_2695588, EPI_ISL_2695589, EPI_ISL_2695590, EPI_ISL_2695594, EPI_ISL_2695597, EPI_ISL_2695598, EPI_ISL_2695600, EPI_ISL_2695601, EPI_ISL_2695602, EPI_ISL_2695604, EPI_ISL_2695606, EPI_ISL_2695729, EPI_ISL_2695730, EPI_ISL_2695731, EPI_ISL_2695732, EPI_ISL_2695734, EPI_ISL_2695738, EPI_ISL_2695739, EPI_ISL_2695740, EPI_ISL_2695741, EPI_ISL_2695743, EPI_ISL_2695744,	HELEN JOSEPH	National Institute for Communicable Diseases of the National Health Laboratory Service	Amoako DG; Bhiman JN; Everatt J; Ismail A; Mahlangu B; Mnguni A; Mohale T; Ntuli N; Scheepers C
EPI_ISL_2695749, EPI_ISL_2695750, EPI_ISL_2695751
EPI_ISL_2827096, EPI_ISL_2827099	HELEN JOSEPH LABORATORY	National Institute for Communicable Diseases of the National Health Laboratory Service	Amoako DG; Bhiman JN; Everatt J; Ismail A; Mahlangu B; Mnguni A; Mohale T; Ntuli N; Scheepers C
EPI_ISL_660137, EPI_ISL_660138, EPI_ISL_660139, EPI_ISL_660141, EPI_ISL_660142	Hamadi	National Health Laboratory Service (NHLS), Tygerberg	Bronwyn Kleinhans; Davis M-A; Draper C; Eduan Wilkindon; Gert van Zyl; Houriiyah Tegally; Hsiao M; Kayla Delaney; Siegfried N; Susan Engelbrecht; Tulio de Oliveira; Williamson C; Wolfgang Preiser
EPI_ISL_700411, EPI_ISL_700418, EPI_ISL_700457, EPI_ISL_700463, EPI_ISL_700477, EPI_ISL_700480, EPI_ISL_700494, EPI_ISL_700515, EPI_ISL_700516, EPI_ISL_700561, EPI_ISL_700562, EPI_ISL_700566, EPI_ISL_700573, EPI_ISL_700585, EPI_ISL_700593, EPI_ISL_1040694, EPI_ISL_1040695, EPI_ISL_1040717, EPI_ISL_1040730, EPI_ISL_1040764, EPI_ISL_1040797, EPI_ISL_1040809, EPI_ISL_1534314,	Hanover Park CHC wc HPH	NHLS/UCT	Arash Iranzadeh; Bruna Galvao; Carolyn Williamson; Deelan Doolabh; Diana Hardie; Emmanuel SJ; Innocent Mudau; Kruger Marais; Lynn Tyers; Marvin Hsiao; Stephen Korsman; Tegally H; de Oliveira T
EPI_ISL_1534437, EPI_ISL_2375982
EPI_ISL_960165	Hanover Park CHC wc HPH	National Health Laboratory Service/UCT	Arash Iranzadeh; Bruna Galvao; Carolyn Williamson; Deelan Doolabh; Diana Hardie; Innocent Mudau; Kruger Marais; Lynn Tyers; Marvin Hsiao; Stephen Korsman
EPI_ISL_640018, EPI_ISL_1534357, EPI_ISL_1534379, EPI_ISL_1534398	Heidelberg Clinic wc HBC	NHLS/UCT	Arash Iranzadeh; Bruna Galvao; Carolyn Williamson; Deelan Doolabh; Diana Hardie; Emmanuel SJ; Innocent Mudau; Kruger Marais; Lynn Tyers; Marvin Hsiao; Stephen Korsman; Tegally H; de Oliveira T
EPI_ISL_640101, EPI_ISL_640103, EPI_ISL_640106, EPI_ISL_700412, EPI_ISL_700454, EPI_ISL_700459, EPI_ISL_700473, EPI_ISL_700499, EPI_ISL_700508, EPI_ISL_700522, EPI_ISL_700549, EPI_ISL_1040719, EPI_ISL_1534402, EPI_ISL_3207501, EPI_ISL_3207502	Heideveld CDC wc HVP	NHLS/UCT	Arash Iranzadeh; Bruna Galvao; Carolyn Williamson; Deelan Doolabh; Diana Hardie; Emmanuel SJ; Gert Marais; Innocent Mudau; Kruger Marais; Lynn Tyers; Marvin Hsiao; Rageema Joseph; Sisonke; Stephen Korsman; Tegally H; de Oliveira T
EPI_ISL_960164, EPI_ISL_960168, EPI_ISL_960169, EPI_ISL_960170, EPI_ISL_960173	Heideveld CDC wc HVP	National Health Laboratory Service/UCT	Arash Iranzadeh; Bruna Galvao; Carolyn Williamson; Deelan Doolabh; Diana Hardie; Innocent Mudau; Kruger Marais; Lynn Tyers; Marvin Hsiao; Stephen Korsman
EPI_ISL_640082, EPI_ISL_700445, EPI_ISL_700545, EPI_ISL_700559, EPI_ISL_700574, EPI_ISL_700584, EPI_ISL_700595, EPI_ISL_700598, EPI_ISL_1040662, EPI_ISL_1040665, EPI_ISL_1040670, EPI_ISL_1040680, EPI_ISL_1040688, EPI_ISL_1040757, EPI_ISL_1040798, EPI_ISL_1040803, EPI_ISL_1040806, EPI_ISL_1040810, EPI_ISL_1534359, EPI_ISL_1534446, EPI_ISL_1534448, EPI_ISL_1817735,	Heideveld Emergency Centre	NHLS/UCT	Arash Iranzadeh; Bruna Galvao; Carolyn Williamson; Deelan Doolabh; Diana Hardie; Emmanuel SJ; Gert Marais; Houriiyah Tegally; Innocent Mudau; Kruger Marais; Lynn Tyers; Marvin Hsiao; Rageema Joseph; Stephen Korsman; Tegally H; de Oliveira T
EPI_ISL_1817752, EPI_ISL_3207530
EPI_ISL_960124, EPI_ISL_960153, EPI_ISL_960162, EPI_ISL_960166	Heideveld Emergency Centre	National Health Laboratory Service/UCT	Arash Iranzadeh; Bruna Galvao; Carolyn Williamson; Deelan Doolabh; Diana Hardie; Innocent Mudau; Kruger Marais; Lynn Tyers; Marvin Hsiao; Stephen Korsman
EPI_ISL_2375927, EPI_ISL_2802188	Helderberg Hospital wc HHH	NHLS/UCT	Arash Iranzadeh; Bruna Galvao; Carolyn Williamson; Deelan Doolabh; Diana Hardie; Gert Marais; Innocent Mudau; Kruger Marais; Lynn Tyers; Marvin Hsiao; Stephen Korsman
EPI_ISL_2547372	Helderberg Hospital wc HHH	National Health Laboratory Service/University of Cape Town (NHLS/UCT)	Arash Iranzadeh; Bruna Galvao; Carolyn Williamson; Deelan Doolabh; Diana Hardie; Gert Marais; Innocent Mudau; Lynn Tyers; Marvin Hsiao; Stephen Korsman
EPI_ISL_2271983, EPI_ISL_2272001	Helen Joseph	National Institute for Communicable Diseases of the National Health Laboratory Service	Amoako DG; Bhiman JN; Ismail A; Mahlangu B; Mohale T; Ntuli N; Scheepers C
EPI_ISL_700565, EPI_ISL_700571	Herbertsdale Sat Clinic wc HBD	NHLS/UCT	Arash Iranzadeh; Bruna Galvao; Carolyn Williamson; Deelan Doolabh; Diana Hardie; Innocent Mudau; Kruger Marais; Lynn Tyers; Marvin Hsiao; Stephen Korsman
EPI_ISL_1534275, EPI_ISL_1534358, EPI_ISL_2140721	Hillside Clinic wc BFW	NHLS/UCT	Arash Iranzadeh; Bruna Galvao; Carolyn Williamson; Deelan Doolabh; Diana Hardie; Emmanuel SJ; Innocent Mudau; Kruger Marais; Lynn Tyers; Marvin Hsiao; Stephen Korsman; Tegally H; de Oliveira T
EPI_ISL_2547352	Hondeklipbaai Clinic	National Health Laboratory Service/University of Cape Town (NHLS/UCT)	Arash Iranzadeh; Bruna Galvao; Carolyn Williamson; Deelan Doolabh; Diana Hardie; Gert Marais; Innocent Mudau; Lynn Tyers; Marvin Hsiao; Stephen Korsman
EPI_ISL_2802117	Hopetown RSC Clinic	NHLS/UCT	Arash Iranzadeh; Bruna Galvao; Carolyn Williamson; Deelan Doolabh; Diana Hardie; Gert Marais; Innocent Mudau; Lynn Tyers; Marvin Hsiao; Stephen Korsman
EPI_ISL_700458, EPI_ISL_700524, EPI_ISL_700558, EPI_ISL_2621096, EPI_ISL_2621107	Hornlee Clinic wc HLC	NHLS/UCT	Arash Iranzadeh; Bruna Galvao; Carolyn Williamson; Deelan Doolabh; Diana Hardie; Gert Marais; Houriiyah Tegally; Innocent Mudau; Kruger Marais; Lynn Tyers; Marvin Hsiao; Stephen Korsman
EPI_ISL_2547427	Hornlee Clinic wc HLC	National Health Laboratory Service/University of Cape Town (NHLS/UCT)	Arash Iranzadeh; Bruna Galvao; Carolyn Williamson; Deelan Doolabh; Diana Hardie; Gert Marais; Innocent Mudau; Lynn Tyers; Marvin Hsiao; Stephen Korsman
EPI_ISL_696457, EPI_ISL_696479, EPI_ISL_696483, EPI_ISL_696486, EPI_ISL_696502	Hornlee Clinic wc HLC & NHLS/UCT	KRISP, KZN Research Innovation and Sequencing Platform	Arash Iranzadeh; Bruna Galvao; Carolyn Williamson; Deelan Doolabh; Diana Hardie; Emanuel James San; Houriiyah Tegally; Innocent Mudau; Jennifer Giandhari; Kruger Marais; Lynn Tyers; Marvin Hsiao; Stephen Korsman; Sureshnee Pillay; Tulio de Oliveira
EPI_ISL_2802107	Jan Kemp Hospital	NHLS/UCT	Arash Iranzadeh; Bruna Galvao; Carolyn Williamson; Deelan Doolabh; Diana Hardie; Gert Marais; Innocent Mudau; Lynn Tyers; Marvin Hsiao; Stephen Korsman
EPI_ISL_745135, EPI_ISL_745144	Joe Slovo Hospital	National Health Laboratory Service (NHLS), Tygerberg	Bronwyn Kleinhans; Eduan Wilkindon; Gert van Zyl; Houriiyah Tegally; Kayla Delaney; Susan Engelbrecht; Tulio de Oliveira; Wolfgang Preiser
EPI_ISL_2547340	Joe Slovo Hospital	National Health Laboratory Service/University of Cape Town (National Health Laboratory Service/University of Cape Town (NHLS/UCT))	Arash Iranzadeh; Bruna Galvao; Carolyn Williamson; Deelan Doolabh; Diana Hardie; Gert Marais; Innocent Mudau; Lynn Tyers; Marvin Hsiao; Stephen Korsman
EPI_ISL_2271984, EPI_ISL_2271986	Joubert Clinic	National Institute for Communicable Diseases of the National Health Laboratory Service	Amoako DG; Bhiman JN; Ismail A; Mahlangu B; Mohale T; Ntuli N; Scheepers C
EPI_ISL_3342334, EPI_ISL_3342335, EPI_ISL_3342341, EPI_ISL_3342345	Jubilee laboratory	National Institute for Communicable Diseases of the National Health Laboratory Service	Amoako DG; Bhiman JN; Everatt J; Ismail A; Mahlangu B; Mnguni A; Mohale T; Ntuli N; Scheepers C
EPI_ISL_2086933, EPI_ISL_2086934, EPI_ISL_2086935, EPI_ISL_2086936, EPI_ISL_2086937, EPI_ISL_2382191, EPI_ISL_2382192, EPI_ISL_2382193, EPI_ISL_2382194, EPI_ISL_2382195, EPI_ISL_2382196, EPI_ISL_2382197, EPI_ISL_2382198, EPI_ISL_2382199, EPI_ISL_2382200, EPI_ISL_2382201, EPI_ISL_2382202, EPI_ISL_2382203, EPI_ISL_2382204, EPI_ISL_2382205, EPI_ISL_2382206, EPI_ISL_2382208,	KIMBERLEY LABORATORY	National Institute for Communicable Diseases of the National Health Laboratory Service	Amoako DG; Bhiman JN; Everatt J; Ismail A; Mahlangu B; Mnguni A; Mohale T; Ntuli N; Scheepers C
EPI_ISL_2382209, EPI_ISL_2382210, EPI_ISL_2382211, EPI_ISL_2382212, EPI_ISL_2382213, EPI_ISL_2382214, EPI_ISL_2382215, EPI_ISL_2382216, EPI_ISL_2382217, EPI_ISL_2382218, EPI_ISL_2382219, EPI_ISL_2382220, EPI_ISL_2382221, EPI_ISL_2382222, EPI_ISL_2382223, EPI_ISL_2382224, EPI_ISL_2382699, EPI_ISL_2382700, EPI_ISL_2382701, EPI_ISL_2382702, EPI_ISL_2382703, EPI_ISL_2382704,
EPI_ISL_2382706, EPI_ISL_2382707, EPI_ISL_2382708, EPI_ISL_2382709, EPI_ISL_2382710, EPI_ISL_2382711, EPI_ISL_2382712, EPI_ISL_2382713, EPI_ISL_2382714, EPI_ISL_2382715, EPI_ISL_2382716, EPI_ISL_2382717, EPI_ISL_2382718, EPI_ISL_2382719, EPI_ISL_2382720, EPI_ISL_2382721, EPI_ISL_2382722, EPI_ISL_2382723, EPI_ISL_2382725, EPI_ISL_2382726, EPI_ISL_2582843, EPI_ISL_2582845,
EPI_ISL_2582848, EPI_ISL_2582852, EPI_ISL_2582855, EPI_ISL_2582858, EPI_ISL_2582868, EPI_ISL_2582870, EPI_ISL_2582872, EPI_ISL_2582876, EPI_ISL_2582879, EPI_ISL_2582882, EPI_ISL_2582885, EPI_ISL_2582888, EPI_ISL_2582891, EPI_ISL_2582894, EPI_ISL_2582900, EPI_ISL_2582907, EPI_ISL_2582909, EPI_ISL_2582912, EPI_ISL_2582915, EPI_ISL_2582924, EPI_ISL_2582928, EPI_ISL_2582931,
EPI_ISL_2582937, EPI_ISL_2582940, EPI_ISL_2582943, EPI_ISL_2582953, EPI_ISL_2582956, EPI_ISL_2582960, EPI_ISL_2582963, EPI_ISL_2582965, EPI_ISL_2582968, EPI_ISL_2582977, EPI_ISL_2582980, EPI_ISL_2662665, EPI_ISL_2662666, EPI_ISL_2662667, EPI_ISL_2662668, EPI_ISL_2662670, EPI_ISL_2662671, EPI_ISL_2662672, EPI_ISL_2662673, EPI_ISL_2662674, EPI_ISL_2662676, EPI_ISL_2662677,
EPI_ISL_2662678, EPI_ISL_2662679, EPI_ISL_2662680, EPI_ISL_2662681, EPI_ISL_2662682, EPI_ISL_2662684, EPI_ISL_2662685, EPI_ISL_2662686, EPI_ISL_2662687, EPI_ISL_2662688, EPI_ISL_2662689, EPI_ISL_2662690, EPI_ISL_2662691, EPI_ISL_2662692, EPI_ISL_2662693, EPI_ISL_2662694, EPI_ISL_2662695, EPI_ISL_2662696, EPI_ISL_2662697, EPI_ISL_2662698, EPI_ISL_2662699, EPI_ISL_2662700,
EPI_ISL_2662701, EPI_ISL_2662702, EPI_ISL_2662703, EPI_ISL_2662704, EPI_ISL_2662705, EPI_ISL_2662706, EPI_ISL_2662707, EPI_ISL_2695701, EPI_ISL_2695702, EPI_ISL_2695703, EPI_ISL_2695704, EPI_ISL_2695706, EPI_ISL_2695708, EPI_ISL_2695709, EPI_ISL_2695710, EPI_ISL_2695711, EPI_ISL_2695712, EPI_ISL_2695713, EPI_ISL_2695714, EPI_ISL_2695715, EPI_ISL_2695716, EPI_ISL_2695717,
EPI_ISL_2695718, EPI_ISL_2695719, EPI_ISL_2695720, EPI_ISL_2695722, EPI_ISL_2695724, EPI_ISL_3024573, EPI_ISL_3411584, EPI_ISL_3411586, EPI_ISL_3411721, EPI_ISL_3411726, EPI_ISL_3411727, EPI_ISL_3411728, EPI_ISL_3411730, EPI_ISL_3411732, EPI_ISL_3411736, EPI_ISL_3411737, EPI_ISL_3411738, EPI_ISL_3411739, EPI_ISL_3411742, EPI_ISL_3411743, EPI_ISL_3411745, EPI_ISL_3411746,
EPI_ISL_3411748, EPI_ISL_3411753, EPI_ISL_3411755, EPI_ISL_3411756, EPI_ISL_3411761, EPI_ISL_3411764, EPI_ISL_3411765, EPI_ISL_3411768, EPI_ISL_3411769, EPI_ISL_3411773, EPI_ISL_3411774, EPI_ISL_3411778, EPI_ISL_3411788, EPI_ISL_3411789, EPI_ISL_3411791, EPI_ISL_3411793, EPI_ISL_3411794, EPI_ISL_3411796, EPI_ISL_3411797, EPI_ISL_3411798, EPI_ISL_3411799, EPI_ISL_3411800,
EPI_ISL_3411803, EPI_ISL_3411804, EPI_ISL_3411805, EPI_ISL_3411809, EPI_ISL_3643970, EPI_ISL_3643971, EPI_ISL_3643972, EPI_ISL_3838436
EPI_ISL_2695513, EPI_ISL_2695524	KOPANONG	National Institute for Communicable Diseases of the National Health Laboratory Service	Amoako DG; Bhiman JN; Everatt J; Ismail A; Mahlangu B; Mnguni A; Mohale T; Ntuli N; Scheepers C
EPI_ISL_3101633, EPI_ISL_3101634	KOPANONG HOSPITAL	National Institute for Communicable Diseases of the National Health Laboratory Service	Amoako DG; Bhiman JN; Everatt J; Ismail A; Mahlangu B; Mnguni A; Mohale T; Ntuli N; Scheepers C
EPI_ISL_2382260, EPI_ISL_2382261, EPI_ISL_2382262, EPI_ISL_2382263, EPI_ISL_2382264, EPI_ISL_2382265, EPI_ISL_2382266, EPI_ISL_2582990, EPI_ISL_2582993, EPI_ISL_2582996, EPI_ISL_2583005, EPI_ISL_2662663, EPI_ISL_2662664, EPI_ISL_2695759, EPI_ISL_2695760, EPI_ISL_2695761, EPI_ISL_3024643, EPI_ISL_3237254, EPI_ISL_3237256, EPI_ISL_3237257, EPI_ISL_3342422, EPI_ISL_3411810,	KOPANONG LABORATORY	National Institute for Communicable Diseases of the National Health Laboratory Service	Amoako DG; Bhiman JN; Everatt J; Ismail A; Mahlangu B; Mnguni A; Mohale T; Ntuli N; Scheepers C
EPI_ISL_3411812, EPI_ISL_3411813, EPI_ISL_3411815, EPI_ISL_3451491, EPI_ISL_3451493, EPI_ISL_3451494, EPI_ISL_3451496
EPI_ISL_436684, EPI_ISL_436686, EPI_ISL_455630, EPI_ISL_455631, EPI_ISL_455632, EPI_ISL_455633, EPI_ISL_455634, EPI_ISL_455635, EPI_ISL_455636, EPI_ISL_455638, EPI_ISL_455639, EPI_ISL_660221, EPI_ISL_660222, EPI_ISL_660228, EPI_ISL_660229, EPI_ISL_660230, EPI_ISL_660231, EPI_ISL_660232, EPI_ISL_660233, EPI_ISL_660256, EPI_ISL_660257, EPI_ISL_660258, EPI_ISL_660664	KRISP, KZN Research Innovation and Sequencing Platform	KRISP, KZN Research Innovation and Sequencing Platform	Chimukangara B; Deforche K; Giandhari J; Khan S; Lessells R; Mdlalose K; Pillay S; Tegally H; Wilkinson E; York D; de Oliveira T
EPI_ISL_2688547, EPI_ISL_2688548	KRISP, KZn Research Innovation and Sequencing Platform	KRISP, KZn Research Innovation and Sequencing Platform	Giandhari Jennifer; Naidoo Yeshnee; Pillay Sureshnee; San James; Tegally Houriiyah; Tshabuila Derek; Wilkinson Eduan; Yajna Ramphal; de Oliveira Tulio
EPI_ISL_1040760	Kensington CDC	NHLS/UCT	Arash Iranzadeh; Bruna Galvao; Carolyn Williamson; Deelan Doolabh; Diana Hardie; Innocent Mudau; Kruger Marais; Lynn Tyers; Marvin Hsiao; Stephen Korsman
EPI_ISL_640092, EPI_ISL_640093	Kensington CDC wc KSC	NHLS/UCT	Arash Iranzadeh; Bruna Galvao; Carolyn Williamson; Deelan Doolabh; Diana Hardie; Innocent Mudau; Kruger Marais; Lynn Tyers; Marvin Hsiao; Stephen Korsman
EPI_ISL_696511	Keurhoek Clinic wc KTT & NHLS/UCT	KRISP, KZN Research Innovation and Sequencing Platform	Arash Iranzadeh; Bruna Galvao; Carolyn Williamson; Deelan Doolabh; Diana Hardie; Emanuel James San; Houriiyah Tegally; Innocent Mudau; Jennifer Giandhari; Kruger Marais; Lynn Tyers; Marvin Hsiao; Stephen Korsman; Sureshnee Pillay; Tulio de Oliveira
EPI_ISL_700423, EPI_ISL_700464, EPI_ISL_700468, EPI_ISL_700485, EPI_ISL_700505, EPI_ISL_700540, EPI_ISL_2375933	Khayelethu Clinic wc KLC	NHLS/UCT	Arash Iranzadeh; Bruna Galvao; Carolyn Williamson; Deelan Doolabh; Diana Hardie; Houriiyah Tegally; Innocent Mudau; Kruger Marais; Lynn Tyers; Marvin Hsiao; Stephen Korsman
EPI_ISL_696484, EPI_ISL_696505	Khayelethu Clinic wc KLC & NHLS/UCT	KRISP, KZN Research Innovation and Sequencing Platform	Arash Iranzadeh; Bruna Galvao; Carolyn Williamson; Deelan Doolabh; Diana Hardie; Emanuel James San; Houriiyah Tegally; Innocent Mudau; Jennifer Giandhari; Kruger Marais; Lynn Tyers; Marvin Hsiao; Stephen Korsman; Sureshnee Pillay; Tulio de Oliveira
EPI_ISL_745111, EPI_ISL_745127, EPI_ISL_745163	Khayelitsha (Site B) CHC wc KHC	National Health Laboratory Service (NHLS), Tygerberg	Bronwyn Kleinhans; Eduan Wilkindon; Gert van Zyl; Houriiyah Tegally; Kayla Delaney; Susan Engelbrecht; Tulio de Oliveira; Wolfgang Preiser
EPI_ISL_745114, EPI_ISL_745115, EPI_ISL_745116, EPI_ISL_745120, EPI_ISL_745122, EPI_ISL_745123, EPI_ISL_745145, EPI_ISL_745166	Khayelitsha Hospital wc KHA	National Health Laboratory Service (NHLS), Tygerberg	Bronwyn Kleinhans; Eduan Wilkindon; Gert van Zyl; Houriiyah Tegally; Kayla Delaney; Susan Engelbrecht; Tulio de Oliveira; Wolfgang Preiser
EPI_ISL_1239229, EPI_ISL_1239230, EPI_ISL_1239233, EPI_ISL_1239241, EPI_ISL_1239247, EPI_ISL_1239248, EPI_ISL_1239251, EPI_ISL_1239252, EPI_ISL_1239257, EPI_ISL_1239258, EPI_ISL_1239259, EPI_ISL_1239260, EPI_ISL_1239261, EPI_ISL_1239262, EPI_ISL_1239263, EPI_ISL_1239264, EPI_ISL_1239458, EPI_ISL_1239460, EPI_ISL_1239461, EPI_ISL_1239463, EPI_ISL_1239466, EPI_ISL_1239467,	Kimberley Hospital, National Health Laboratory Services, Northern Cape, South Africa	National Institute for Communicable Diseases of the National Health Laboratory Service	Amoako DG; Bhiman JN; Ismail A; Mahlangu B; Mohale T; Ntuli N; Scheepers C
EPI_ISL_1239468, EPI_ISL_1239471, EPI_ISL_1239474, EPI_ISL_1239475, EPI_ISL_1239476, EPI_ISL_1239477
EPI_ISL_4891802, EPI_ISL_4891804	Kimberley Laboratory	National Institute for Communicable Diseases of the National Health Laboratory Service	Amoako DG; Bhiman JN; Everatt J; Ismail A; Mahlangu B; Mnguni A; Mohale T; Ntuli N; Scheepers C
EPI_ISL_3342357, EPI_ISL_3342390, EPI_ISL_3342393, EPI_ISL_3342405, EPI_ISL_3342406, EPI_ISL_3342408, EPI_ISL_3342412, EPI_ISL_3342416, EPI_ISL_3342417, EPI_ISL_3342419, EPI_ISL_3342421	Knysna CDC wc WLC	NHLS/UCT	Arash Iranzadeh; Bruna Galvao; Carolyn Williamson; Deelan Doolabh; Diana Hardie; Emmanuel SJ; Gert Marais; Houriiyah Tegally; Innocent Mudau; Kruger Marais; Lynn Tyers; Marvin Hsiao; Stephen Korsman; Tegally H; de Oliveira T
EPI_ISL_700433, EPI_ISL_700436, EPI_ISL_700440, EPI_ISL_700450, EPI_ISL_700469, EPI_ISL_700474, EPI_ISL_700526, EPI_ISL_700529, EPI_ISL_700531, EPI_ISL_700542, EPI_ISL_1534360, EPI_ISL_2375944, EPI_ISL_2621097, EPI_ISL_2621145	Knysna CDC wc WLC & NHLS/UCT	KRISP, KZN Research Innovation and Sequencing Platform	Arash Iranzadeh; Bruna Galvao; Carolyn Williamson; Deelan Doolabh; Diana Hardie; Emanuel James San; Houriiyah Tegally; Innocent Mudau; Jennifer Giandhari; Kruger Marais; Lynn Tyers; Marvin Hsiao; Stephen Korsman; Sureshnee Pillay; Tulio de Oliveira
EPI_ISL_696467, EPI_ISL_696495, EPI_ISL_696506	Knysna CDC wc WLC & NHLS/UCT	KRISP, KZN Research Innovation and Sequencing Platform	Arash Iranzadeh; Bruna Galvao; Carolyn Williamson; Deelan Doolabh; Diana Hardie; Emanuel James San; Houriiyah Tegally; Innocent Mudau; Jennifer Giandhari; Kruger Marais; LynnTyers; Marvin Hsiao; Stephen Korsman; Sureshnee Pillay; Tulio de Oliveira
EPI_ISL_640022, EPI_ISL_640038, EPI_ISL_640076, EPI_ISL_700419, EPI_ISL_700422, EPI_ISL_700426, EPI_ISL_700429, EPI_ISL_700456, EPI_ISL_700484, EPI_ISL_700501, EPI_ISL_700509, EPI_ISL_700510, EPI_ISL_700583, EPI_ISL_1534385, EPI_ISL_1534388, EPI_ISL_1534403, EPI_ISL_1817680, EPI_ISL_2140722, EPI_ISL_2375945, EPI_ISL_2375951, EPI_ISL_2621082, EPI_ISL_2802130	Knysna Hospital wc KNY	NHLS/UCT	Arash Iranzadeh; Bruna Galvao; Carolyn Williamson; Deelan Doolabh; Diana Hardie; Emmanuel SJ; Gert Marais; Houriiyah Tegally; Innocent Mudau; Kruger Marais; Lynn Tyers; Marvin Hsiao; Stephen Korsman; Tegally H; de Oliveira T
EPI_ISL_960120	Knysna Hospital wc KNY	National Health Laboratory Service/UCT	Arash Iranzadeh; Bruna Galvao; Carolyn Williamson; Deelan Doolabh; Diana Hardie; Innocent Mudau; Kruger Marais; Lynn Tyers; Marvin Hsiao; Stephen Korsman
EPI_ISL_2547415	Knysna Hospital wc KNY	National Health Laboratory Service/University of Cape Town (NHLS/UCT)	Arash Iranzadeh; Bruna Galvao; Carolyn Williamson; Deelan Doolabh; Diana Hardie; Gert Marais; Innocent Mudau; Lynn Tyers; Marvin Hsiao; Stephen Korsman
EPI_ISL_696463, EPI_ISL_696469, EPI_ISL_696477, EPI_ISL_696478, EPI_ISL_696482, EPI_ISL_696491	Knysna Hospital wc KNY & NHLS/UCT	KRISP, KZN Research Innovation and Sequencing Platform	Arash Iranzadeh; Bruna Galvao; Carolyn Williamson; Deelan Doolabh; Diana Hardie; Emanuel James San; Houriiyah Tegally; Innocent Mudau; Jennifer Giandhari; Kruger Marais; Lynn Tyers; Marvin Hsiao; Stephen Korsman; Sureshnee Pillay; Tulio de Oliveira
EPI_ISL_2802114	Kraaifontein	NHLS/UCT	Arash Iranzadeh; Bruna Galvao; Carolyn Williamson; Deelan Doolabh; Diana Hardie; Gert Marais; Innocent Mudau; Lynn Tyers; Marvin Hsiao; Stephen Korsman
EPI_ISL_745109, EPI_ISL_745131, EPI_ISL_745133, EPI_ISL_745136, EPI_ISL_745164, EPI_ISL_745179	Kraaifontein CHC wc KFP	National Health Laboratory Service (NHLS), Tygerberg	Bronwyn Kleinhans; Eduan Wilkindon; Gert van Zyl; Houriiyah Tegally; Kayla Delaney; Susan Engelbrecht; Tulio de Oliveira; Wolfgang Preiser
EPI_ISL_2140670, EPI_ISL_2375946	Kranshoek Clinic wc KSH	NHLS/UCT	Arash Iranzadeh; Bruna Galvao; Carolyn Williamson; Deelan Doolabh; Diana Hardie; Innocent Mudau; Kruger Marais; Lynn Tyers; Marvin Hsiao; Stephen Korsman
EPI_ISL_696460, EPI_ISL_696498	Kranshoek Clinic wc KSH & NHLS/UCT	KRISP, KZN Research Innovation and Sequencing Platform	Arash Iranzadeh; Bruna Galvao; Carolyn Williamson; Deelan Doolabh; Diana Hardie; Emanuel James San; Houriiyah Tegally; Innocent Mudau; Jennifer Giandhari; Kruger Marais; Lynn Tyers; Marvin Hsiao; Stephen Korsman; Sureshnee Pillay; Tulio de Oliveira
EPI_ISL_2802116	Kuils river	NHLS/UCT	Arash Iranzadeh; Bruna Galvao; Carolyn Williamson; Deelan Doolabh; Diana Hardie; Gert Marais; Innocent Mudau; Lynn Tyers; Marvin Hsiao; Stephen Korsman
EPI_ISL_2547368, EPI_ISL_2547370	Kuruman Hospital	National Health Laboratory Service/University of Cape Town (NHLS/UCT)	Arash Iranzadeh; Bruna Galvao; Carolyn Williamson; Deelan Doolabh; Diana Hardie; Gert Marais; Innocent Mudau; Lynn Tyers; Marvin Hsiao; Stephen Korsman
EPI_ISL_640030, EPI_ISL_700532, EPI_ISL_1040674	Kwamandlenkosi Clinic wc KMN	NHLS/UCT	Arash Iranzadeh; Bruna Galvao; Carolyn Williamson; Deelan Doolabh; Diana Hardie; Innocent Mudau; Kruger Marais; Lynn Tyers; Marvin Hsiao; Stephen Korsman
EPI_ISL_700437, EPI_ISL_700495, EPI_ISL_700535, EPI_ISL_700537, EPI_ISL_700541, EPI_ISL_700579, EPI_ISL_2140659, EPI_ISL_2140673	Kwanokuthula CDC wc KWA	NHLS/UCT	Arash Iranzadeh; Bruna Galvao; Carolyn Williamson; Deelan Doolabh; Diana Hardie; Houriiyah Tegally; Innocent Mudau; Kruger Marais; Lynn Tyers; Marvin Hsiao; Stephen Korsman
EPI_ISL_960123	Kwanokuthula CDC wc KWA	National Health Laboratory Service/UCT	Arash Iranzadeh; Bruna Galvao; Carolyn Williamson; Deelan Doolabh; Diana Hardie; Innocent Mudau; Kruger Marais; Lynn Tyers; Marvin Hsiao; Stephen Korsman
EPI_ISL_696465	Kwanokuthula CDC wc KWA & NHLS/UCT	KRISP, KZN Research Innovation and Sequencing Platform	Arash Iranzadeh; Bruna Galvao; Carolyn Williamson; Deelan Doolabh; Diana Hardie; Emanuel James San; Houriiyah Tegally; Innocent Mudau; Jennifer Giandhari; Kruger Marais; Lynn Tyers; Marvin Hsiao; Stephen Korsman; Sureshnee Pillay; Tulio de Oliveira
EPI_ISL_2463301, EPI_ISL_2463302, EPI_ISL_2463303, EPI_ISL_2463304, EPI_ISL_2463305, EPI_ISL_2463306, EPI_ISL_2463307, EPI_ISL_2463308, EPI_ISL_2463309, EPI_ISL_2463310	LANCET LABORATORY	National Institute for Communicable Diseases of the National Health Laboratory Service	Amoako DG; Bhiman JN; Everatt J; Glass A; Sisonke Team; Viana R
EPI_ISL_2433705, EPI_ISL_2433706, EPI_ISL_2433708, EPI_ISL_2433709, EPI_ISL_2433710, EPI_ISL_2433711, EPI_ISL_2433712, EPI_ISL_2433713, EPI_ISL_2433714, EPI_ISL_2433715, EPI_ISL_2433716, EPI_ISL_2433717, EPI_ISL_2433718, EPI_ISL_2433719, EPI_ISL_2433720, EPI_ISL_2433721, EPI_ISL_2433722, EPI_ISL_2433723, EPI_ISL_2433724, EPI_ISL_2433777, EPI_ISL_2433778, EPI_ISL_2433779,	LANCET, LABORATORIES	National Institute for Communicable Diseases of the National Health Laboratory Service	Amoako DG; Bhiman JN; Ismail A; Mahlangu B; Mohale T; Ntuli N; Scheepers C
EPI_ISL_2433782, EPI_ISL_2433783, EPI_ISL_2433784, EPI_ISL_2433786, EPI_ISL_2433789, EPI_ISL_2433790, EPI_ISL_2433792, EPI_ISL_2433793, EPI_ISL_2433794, EPI_ISL_2433850, EPI_ISL_2433851, EPI_ISL_2433853, EPI_ISL_2433854, EPI_ISL_2433857, EPI_ISL_2433858, EPI_ISL_2433860, EPI_ISL_2433861, EPI_ISL_2433862, EPI_ISL_2433863, EPI_ISL_2433864, EPI_ISL_2433865, EPI_ISL_2433866,
EPI_ISL_2433867, EPI_ISL_2433868, EPI_ISL_2433869, EPI_ISL_2433870, EPI_ISL_2433872, EPI_ISL_2433876, EPI_ISL_2433877, EPI_ISL_2433879, EPI_ISL_2433880, EPI_ISL_2433881, EPI_ISL_2433882, EPI_ISL_2433883, EPI_ISL_2433884, EPI_ISL_2433885, EPI_ISL_2433889, EPI_ISL_2433892, EPI_ISL_2433893, EPI_ISL_2433894, EPI_ISL_2433897, EPI_ISL_2433898, EPI_ISL_2433899, EPI_ISL_2433901,
EPI_ISL_2433902, EPI_ISL_2433903, EPI_ISL_2433905, EPI_ISL_2433906, EPI_ISL_2433907, EPI_ISL_2433908, EPI_ISL_2433910, EPI_ISL_2433911, EPI_ISL_2433912, EPI_ISL_2433914, EPI_ISL_2433915, EPI_ISL_2433917, EPI_ISL_2433918, EPI_ISL_2433919, EPI_ISL_2433920, EPI_ISL_2433923, EPI_ISL_2433924, EPI_ISL_2433925, EPI_ISL_2447777
EPI_ISL_3718020	LIVINGSTONE LABORATORY	National Institute for Communicable Diseases of the National Health Laboratory Service	Amoako DG; Bhiman JN; Everatt J; Ismail A; Mahlangu B; Mnguni A; Mohale T; Ntuli N; Scheepers C
EPI_ISL_1817687	Ladismith (Alan Blyth) Hosp wc ABH	NHLS/UCT	Arash Iranzadeh; Bruna Galvao; Carolyn Williamson; Deelan Doolabh; Diana Hardie; Innocent Mudau; Kruger Marais; Lynn Tyers; Marvin Hsiao; Stephen Korsman
EPI_ISL_700466, EPI_ISL_1534246	Ladismith (Nissenville) Clinic wc LAF	NHLS/UCT	Arash Iranzadeh; Bruna Galvao; Carolyn Williamson; Deelan Doolabh; Diana Hardie; Innocent Mudau; Kruger Marais; Lynn Tyers; Marvin Hsiao; Stephen Korsman
EPI_ISL_745124, EPI_ISL_745152	Laetitia Bam CHC	National Health Laboratory Service (NHLS), Tygerberg	Bronwyn Kleinhans; Eduan Wilkindon; Gert van Zyl; Houriiyah Tegally; Kayla Delaney; Susan Engelbrecht; Tulio de Oliveira; Wolfgang Preiser
EPI_ISL_3506367	Lancet	NHLS/UCT	Arash Iranzadeh; Bruna Galvao; Carolyn Williamson; Deelan Doolabh; Diana Hardie; Gert Marais; Innocent Mudau; Lynn Tyers; Marvin Hsiao; Rageema Joseph; Stephen Korsman
EPI_ISL_660130, EPI_ISL_660131, EPI_ISL_660132, EPI_ISL_660133, EPI_ISL_660134, EPI_ISL_660135, EPI_ISL_660136	Lancet	National Health Laboratory Service (NHLS), Tygerberg	Bronwyn Kleinhans; Davis M-A; Draper C; Eduan Wilkindon; Gert van Zyl; Houriiyah Tegally; Hsiao M; Kayla Delaney; Siegfried N; Susan Engelbrecht; Tulio de Oliveira; Williamson C; Wolfgang Preiser
EPI_ISL_622943, EPI_ISL_622946, EPI_ISL_622947, EPI_ISL_622948, EPI_ISL_622949, EPI_ISL_622950, EPI_ISL_622951, EPI_ISL_622952, EPI_ISL_622953, EPI_ISL_622955, EPI_ISL_622956, EPI_ISL_622957, EPI_ISL_622959, EPI_ISL_622960, EPI_ISL_622961, EPI_ISL_622962, EPI_ISL_622963, EPI_ISL_622964, EPI_ISL_622965, EPI_ISL_622966, EPI_ISL_622967, EPI_ISL_622968, EPI_ISL_622969, EPI_ISL_623073,	Lancet Laboratories	National Institute for Communicable Diseases of the National Health Laboratory Service	Allam M; Amoako DG; Bhiman JN; Glass A; Gottberg A; Ismail A; Khumalo Z; Kwenda S; Mahlangu B; Mnyameni F; Mohale T; Mtshali P; Ntuli N; Oliveira TD; Scheepers C; Subramoney K; Tegally H; Viana R
EPI_ISL_2013037, EPI_ISL_2013040, EPI_ISL_2013048, EPI_ISL_2013049, EPI_ISL_2013050, EPI_ISL_2013051, EPI_ISL_2013052, EPI_ISL_2013053
EPI_ISL_3074042, EPI_ISL_3074043, EPI_ISL_3074045, EPI_ISL_3074046, EPI_ISL_3074056	Lancet Laboratory	National Institute for Communicable Diseases of the National Health Laboratory Service	Amoako DG; Bhiman JN; Everatt J; Ismail A; Mahlangu B; Mnguni A; Mohale T; Ntuli N; Scheepers C
EPI_ISL_2375918	Langebaan Clinic wc LBC	NHLS/UCT	Arash Iranzadeh; Bruna Galvao; Carolyn Williamson; Deelan Doolabh; Diana Hardie; Innocent Mudau; Kruger Marais; Lynn Tyers; Marvin Hsiao; Stephen Korsman
EPI_ISL_745130, EPI_ISL_745155, EPI_ISL_745160	Langebaan Clinic wc LBC	National Health Laboratory Service (NHLS), Tygerberg	Bronwyn Kleinhans; Eduan Wilkindon; Gert van Zyl; Houriiyah Tegally; Kayla Delaney; Susan Engelbrecht; Tulio de Oliveira; Wolfgang Preiser
EPI_ISL_1040702, EPI_ISL_1040709, EPI_ISL_1534272, EPI_ISL_1534370, EPI_ISL_1534441	Lentegeur Hospital wc LGH	NHLS/UCT	Arash Iranzadeh; Bruna Galvao; Carolyn Williamson; Deelan Doolabh; Diana Hardie; Emmanuel SJ; Innocent Mudau; Kruger Marais; Lynn Tyers; Marvin Hsiao; Stephen Korsman; Tegally H; de Oliveira T
EPI_ISL_2802123	Lingelethu Clinic [Upington]	NHLS/UCT	Arash Iranzadeh; Bruna Galvao; Carolyn Williamson; Deelan Doolabh; Diana Hardie; Gert Marais; Innocent Mudau; Lynn Tyers; Marvin Hsiao; Stephen Korsman
EPI_ISL_2547366	Lutzville Clinic wc LVP	National Health Laboratory Service/University of Cape Town (NHLS/UCT)	Arash Iranzadeh; Bruna Galvao; Carolyn Williamson; Deelan Doolabh; Diana Hardie; Gert Marais; Innocent Mudau; Lynn Tyers; Marvin Hsiao; Stephen Korsman
EPI_ISL_2709848	MANKWENG LABORATORY	National Institute for Communicable Diseases of the National Health Laboratory Service	Amoako DG; Bhiman JN; Everatt J; Ismail A; Mahlangu B; Mnguni A; Mohale T; Ntuli N; Scheepers C
EPI_ISL_736927, EPI_ISL_736930, EPI_ISL_736966, EPI_ISL_736967, EPI_ISL_736968, EPI_ISL_736995	MDS	KRISP, KZN Research Innovation and Sequencing Platform	ChimukangaraB; Giandhari J; Khan S; Lessells R; Mdlalose K; Pillay S; Tegally H; Wilkinson E; York D; de Oliveira T
EPI_ISL_2895751, EPI_ISL_2895753, EPI_ISL_2895755, EPI_ISL_2895756, EPI_ISL_2895760, EPI_ISL_2895763, EPI_ISL_2942282	MIDDELBURG LABORATORY	National Institute for Communicable Diseases of the National Health Laboratory	Amoako DG; Bhiman JN; Everatt J; Ismail A; Mahlangu B; Mnguni A; Mohale T; Ntuli N; Scheepers C
EPI_ISL_640074	Mamre CDC wc MRC	NHLS/UCT	Arash Iranzadeh; Bruna Galvao; Carolyn Williamson; Deelan Doolabh; Diana Hardie; Innocent Mudau; Kruger Marais; Lynn Tyers; Marvin Hsiao; Stephen Korsman
EPI_ISL_700544	Masincedane Clinic wc MAS	NHLS/UCT	Arash Iranzadeh; Bruna Galvao; Carolyn Williamson; Deelan Doolabh; Diana Hardie; Innocent Mudau; Kruger Marais; Lynn Tyers; Marvin Hsiao; Stephen Korsman
EPI_ISL_2271968	Matikwana Hospital	National Institute for Communicable Diseases of the National Health Laboratory Service	Amoako DG; Bhiman JN; Ismail A; Mahlangu B; Mohale T; Ntuli N; Scheepers C
EPI_ISL_2547344	Matjieskloof Clinic	National Health Laboratory Service/University of Cape Town (NHLS/UCT)	Arash Iranzadeh; Bruna Galvao; Carolyn Williamson; Deelan Doolabh; Diana Hardie; Gert Marais; Innocent Mudau; Lynn Tyers; Marvin Hsiao; Stephen Korsman
EPI_ISL_2547354	Max Shapiro Clinic	National Health Laboratory Service/University of Cape Town (NHLS/UCT)	Arash Iranzadeh; Bruna Galvao; Carolyn Williamson; Deelan Doolabh; Diana Hardie; Gert Marais; Innocent Mudau; Lynn Tyers; Marvin Hsiao; Stephen Korsman
EPI_ISL_495535, EPI_ISL_495536, EPI_ISL_495537, EPI_ISL_495538, EPI_ISL_495539, EPI_ISL_495540, EPI_ISL_495541, EPI_ISL_495542, EPI_ISL_515801, EPI_ISL_515802, EPI_ISL_515803, EPI_ISL_515804, EPI_ISL_515805, EPI_ISL_515806, EPI_ISL_515807, EPI_ISL_515808, EPI_ISL_515809, EPI_ISL_515810, EPI_ISL_515811, EPI_ISL_515812, EPI_ISL_515813, EPI_ISL_515814, EPI_ISL_515815, EPI_ISL_515816,	Medical Disagnostics Services (MDS)	KRISP, KZN Research Innovation and Sequencing Platform	Chimukangara B; ChimukangaraB; Giandhari J; Khan S; Lessells R; Mdlalose K; Pillay S; Tegally H; Wilkinson E; York D; de Oliveira T
EPI_ISL_515817, EPI_ISL_515818, EPI_ISL_515819, EPI_ISL_515820, EPI_ISL_515821, EPI_ISL_515822, EPI_ISL_515823, EPI_ISL_515824, EPI_ISL_515825, EPI_ISL_515826, EPI_ISL_515827, EPI_ISL_515828, EPI_ISL_515829, EPI_ISL_515830, EPI_ISL_515831, EPI_ISL_515832, EPI_ISL_515833, EPI_ISL_515834, EPI_ISL_515835, EPI_ISL_515836, EPI_ISL_515837, EPI_ISL_515838, EPI_ISL_515839, EPI_ISL_515840,
EPI_ISL_515841, EPI_ISL_515842, EPI_ISL_515843, EPI_ISL_515844, EPI_ISL_515845, EPI_ISL_515846, EPI_ISL_515847, EPI_ISL_515848, EPI_ISL_515849, EPI_ISL_515850, EPI_ISL_515851, EPI_ISL_515852, EPI_ISL_515853, EPI_ISL_515854, EPI_ISL_515855, EPI_ISL_515856, EPI_ISL_515857, EPI_ISL_515858, EPI_ISL_515859, EPI_ISL_515860, EPI_ISL_515861, EPI_ISL_515862, EPI_ISL_515863, EPI_ISL_515864,
EPI_ISL_515865, EPI_ISL_515866, EPI_ISL_515867, EPI_ISL_515868, EPI_ISL_515869, EPI_ISL_515870, EPI_ISL_515871, EPI_ISL_515872, EPI_ISL_515873, EPI_ISL_515874, EPI_ISL_515875, EPI_ISL_515876, EPI_ISL_515877, EPI_ISL_515878, EPI_ISL_515879, EPI_ISL_515880, EPI_ISL_515881, EPI_ISL_515882, EPI_ISL_515883, EPI_ISL_515884, EPI_ISL_515885, EPI_ISL_515886, EPI_ISL_515887, EPI_ISL_515888,
EPI_ISL_515889, EPI_ISL_515890, EPI_ISL_515891, EPI_ISL_515892, EPI_ISL_515893
EPI_ISL_640080	Mfuleni CDC wc MFU	NHLS/UCT	Arash Iranzadeh; Bruna Galvao; Carolyn Williamson; Deelan Doolabh; Diana Hardie; Innocent Mudau; Kruger Marais; Lynn Tyers; Marvin Hsiao; Stephen Korsman
EPI_ISL_640025, EPI_ISL_2802161	Mitchells Plain CHC wc MHC	NHLS/UCT	Arash Iranzadeh; Bruna Galvao; Carolyn Williamson; Deelan Doolabh; Diana Hardie; Gert Marais; Innocent Mudau; Kruger Marais; Lynn Tyers; Marvin Hsiao; Stephen Korsman
EPI_ISL_640020, EPI_ISL_640028, EPI_ISL_640065, EPI_ISL_700489, EPI_ISL_700572, EPI_ISL_700597, EPI_ISL_1040766, EPI_ISL_1040794, EPI_ISL_1534321, EPI_ISL_1534426, EPI_ISL_1534427, EPI_ISL_1534435, EPI_ISL_1534447, EPI_ISL_1817662, EPI_ISL_1817664, EPI_ISL_1817679, EPI_ISL_1817682, EPI_ISL_1817736, EPI_ISL_2140656, EPI_ISL_2140664, EPI_ISL_2140682, EPI_ISL_2140698,	Mitchells Plain Hospital wc MPH	NHLS/UCT	Arash Iranzadeh; Bruna Galvao; Carolyn Williamson; Deelan Doolabh; Diana Hardie; Emmanuel SJ; Gert Marais; Innocent Mudau; Kruger Marais; Lynn Tyers; Marvin Hsiao; Rageema Joseph; Stephen Korsman; Tegally H; de Oliveira T
EPI_ISL_2140710, EPI_ISL_2375959, EPI_ISL_2375976, EPI_ISL_2375977, EPI_ISL_2375978, EPI_ISL_2375989, EPI_ISL_2621069, EPI_ISL_2621071, EPI_ISL_2621106, EPI_ISL_2802149, EPI_ISL_3207526, EPI_ISL_3957775, EPI_ISL_3957800, EPI_ISL_3957802, EPI_ISL_4816951
EPI_ISL_960095, EPI_ISL_960097, EPI_ISL_960098, EPI_ISL_960100, EPI_ISL_960121, EPI_ISL_960125, EPI_ISL_960128, EPI_ISL_960129, EPI_ISL_960137, EPI_ISL_960148	Mitchells Plain Hospital wc MPH	National Health Laboratory Service/UCT	Arash Iranzadeh; Bruna Galvao; Carolyn Williamson; Deelan Doolabh; Diana Hardie; Innocent Mudau; Kruger Marais; Lynn Tyers; Marvin Hsiao; Stephen Korsman
EPI_ISL_2547414	Mitchells Plain Hospital wc MPH	National Health Laboratory Service/University of Cape Town (NHLS/UCT)	Arash Iranzadeh; Bruna Galvao; Carolyn Williamson; Deelan Doolabh; Diana Hardie; Gert Marais; Innocent Mudau; Lynn Tyers; Marvin Hsiao; Stephen Korsman
EPI_ISL_3342331	Mmametlhake laboratory	National Institute for Communicable Diseases of the National Health Laboratory Service	Amoako DG; Bhiman JN; Everatt J; Ismail A; Mahlangu B; Mnguni A; Mohale T; Ntuli N; Scheepers C
EPI_ISL_660259, EPI_ISL_660260, EPI_ISL_660261, EPI_ISL_660262, EPI_ISL_660263	Molecualr Diagnostic Services (MDS)	KRISP, KZN Research Innovation and Sequencing Platform	Giandhari J; Khan S; Lessells R; Mdlalose K; Pillay S; Tegally H; Wilkinson E; York D; de Oliveira T
EPI_ISL_421573, EPI_ISL_421574, EPI_ISL_421575, EPI_ISL_421576	Molecular Diagnostic Services	KRISP, KZN Research Innovation and Sequencing Platform	Chimukangara B; Deforche K; Giandhari J; Lessells R; Ngcapu S; Pillay S; Samsunder N; Tegally H; Wilkinson E; de Oliveira T
EPI_ISL_421572	Molecular Diagnostic Services and FLowpath	KRISP, KZN Research Innovation and Sequencing Platform	Chimukangara B; Deforche K; Giandhari J; Lessells R; Ngcapu S; Pillay S; Samsunder N; Tegally H; Wilkinson E; de Oliveira T
EPI_ISL_467431, EPI_ISL_467444, EPI_ISL_467445, EPI_ISL_467446, EPI_ISL_467448, EPI_ISL_467475, EPI_ISL_467476, EPI_ISL_467477, EPI_ISL_467478, EPI_ISL_467479, EPI_ISL_467480, EPI_ISL_467481, EPI_ISL_467482, EPI_ISL_467483, EPI_ISL_467484, EPI_ISL_467485, EPI_ISL_467486, EPI_ISL_467487, EPI_ISL_467488, EPI_ISL_467489, EPI_ISL_467490, EPI_ISL_467491, EPI_ISL_467494, EPI_ISL_467495,	Molecular Diagnostics Services (MDS)	KRISP, KZN Research Innovation and Sequencing Platform	Chimukangara B; Emmanuel SJ; Giandhari J; Khan S; Lessells R; Maslo C; Mdlalose K; Pillay S; Sitharam L; Tegally H; Wilkinson E; York D; de Oliveira T
EPI_ISL_467496, EPI_ISL_467497, EPI_ISL_467498, EPI_ISL_467499, EPI_ISL_467500, EPI_ISL_467501, EPI_ISL_467502, EPI_ISL_467503, EPI_ISL_467504, EPI_ISL_467505, EPI_ISL_467506, EPI_ISL_482702, EPI_ISL_482704, EPI_ISL_482705, EPI_ISL_482708, EPI_ISL_482709, EPI_ISL_482714, EPI_ISL_482715, EPI_ISL_482716, EPI_ISL_482717, EPI_ISL_482718, EPI_ISL_482719, EPI_ISL_482720, EPI_ISL_482721,
EPI_ISL_482722, EPI_ISL_482723, EPI_ISL_482851, EPI_ISL_482852, EPI_ISL_482853, EPI_ISL_482854, EPI_ISL_482855, EPI_ISL_482856, EPI_ISL_482857, EPI_ISL_482858, EPI_ISL_482859, EPI_ISL_482860, EPI_ISL_482861, EPI_ISL_482862, EPI_ISL_482863, EPI_ISL_482864, EPI_ISL_482865, EPI_ISL_482866, EPI_ISL_482867, EPI_ISL_482868, EPI_ISL_482869, EPI_ISL_482870, EPI_ISL_482871, EPI_ISL_482872,
EPI_ISL_487329, EPI_ISL_487330, EPI_ISL_487331, EPI_ISL_487332, EPI_ISL_487333, EPI_ISL_487334, EPI_ISL_487335, EPI_ISL_487336, EPI_ISL_487337, EPI_ISL_487338, EPI_ISL_487339, EPI_ISL_487340, EPI_ISL_487341, EPI_ISL_1250507, EPI_ISL_1250509, EPI_ISL_1250512, EPI_ISL_1250514, EPI_ISL_1250515, EPI_ISL_1250517, EPI_ISL_1250518, EPI_ISL_1250520, EPI_ISL_1250522, EPI_ISL_1250523,
EPI_ISL_1250525, EPI_ISL_1250526, EPI_ISL_1250528, EPI_ISL_1250529, EPI_ISL_1250531, EPI_ISL_1250533, EPI_ISL_1250535, EPI_ISL_1250537, EPI_ISL_1250538, EPI_ISL_1250540, EPI_ISL_1250542, EPI_ISL_1250543, EPI_ISL_1250545, EPI_ISL_1250547, EPI_ISL_1250548, EPI_ISL_1250550, EPI_ISL_1250551, EPI_ISL_1250552
EPI_ISL_640039	Mossel Bay Hospital wc MBY	NHLS/UCT	Arash Iranzadeh; Bruna Galvao; Carolyn Williamson; Deelan Doolabh; Diana Hardie; Innocent Mudau; Kruger Marais; Lynn Tyers; Marvin Hsiao; Stephen Korsman
EPI_ISL_700479, EPI_ISL_1040701, EPI_ISL_1040712, EPI_ISL_1534245, EPI_ISL_1534267, EPI_ISL_2375949	Mowbray Maternity Hospital wc MMH	NHLS/UCT	Arash Iranzadeh; Bruna Galvao; Carolyn Williamson; Deelan Doolabh; Diana Hardie; Innocent Mudau; Kruger Marais; Lynn Tyers; Marvin Hsiao; Stephen Korsman
EPI_ISL_960104	Mowbray Maternity Hospital wc MMH	National Health Laboratory Service/UCT	Arash Iranzadeh; Bruna Galvao; Carolyn Williamson; Deelan Doolabh; Diana Hardie; Innocent Mudau; Kruger Marais; Lynn Tyers; Marvin Hsiao; Stephen Korsman
EPI_ISL_2710288, EPI_ISL_2710289, EPI_ISL_2710290, EPI_ISL_2710291, EPI_ISL_2710292, EPI_ISL_2710294, EPI_ISL_2726856, EPI_ISL_2770439, EPI_ISL_2770448, EPI_ISL_2770450, EPI_ISL_2770454, EPI_ISL_2770456, EPI_ISL_2770468, EPI_ISL_2770470, EPI_ISL_2770471, EPI_ISL_2770472, EPI_ISL_2770473, EPI_ISL_2770474, EPI_ISL_2770475, EPI_ISL_2770476, EPI_ISL_2770477, EPI_ISL_2770479,	NHLS Charlotte Maxeke Johannesburg Academic Hospital and the University of the Witwatersrand	KRISP, KZN Research Innovation and Sequencing Platform	Bulelani Manene; Florette Treurnicht; Giandhari Jennifer; Kathleen Subramoney; Naidoo Yeshnee; Pillay Sureshnee; San James; Tegally Houriiyah; Tshabuila Derek; Wilkinson Eduan; Yajna Ramphal; de Oliveira Tulio
EPI_ISL_2770480, EPI_ISL_2770481, EPI_ISL_2770482, EPI_ISL_2770483, EPI_ISL_2770484, EPI_ISL_2770486, EPI_ISL_2770487, EPI_ISL_2770488
EPI_ISL_2841643, EPI_ISL_2841644, EPI_ISL_2841645, EPI_ISL_2841646, EPI_ISL_2841647, EPI_ISL_2841648, EPI_ISL_2841649	NHLS Charlotte Maxeke Johannesburg Academic Hospital and the University of the Witwatersrand	KRISP, KZn Research Innovation and Sequencing Platform	Bulelani Manene; Florette Treurnicht; Giandhari Jennifer; Kathleen Subramoney; Naidoo Yeshnee; Pillay Sureshnee; San James; Tegally Houriiyah; Tshabuila Derek; Wilkinson Eduan; Yajna Ramphal; de Oliveira Tulio
EPI_ISL_682323, EPI_ISL_682324, EPI_ISL_682325, EPI_ISL_682326, EPI_ISL_682327, EPI_ISL_682328, EPI_ISL_682329, EPI_ISL_682330, EPI_ISL_682331, EPI_ISL_682332, EPI_ISL_682333, EPI_ISL_682334, EPI_ISL_682335, EPI_ISL_682336, EPI_ISL_682337, EPI_ISL_682338, EPI_ISL_682339, EPI_ISL_682341, EPI_ISL_682342, EPI_ISL_682343, EPI_ISL_682344, EPI_ISL_682345, EPI_ISL_682346, EPI_ISL_682347,	NHLS Universitas Academic	UFS Virology	D Goedhals; Emmanuel Ogunbayo; MM Nyaga; MT Mogotsi; P Nthiga; PA Bester; T de Oliveira
EPI_ISL_682350, EPI_ISL_682351, EPI_ISL_682352, EPI_ISL_684047, EPI_ISL_912456, EPI_ISL_912457, EPI_ISL_912458, EPI_ISL_912459, EPI_ISL_912460, EPI_ISL_912461, EPI_ISL_912462, EPI_ISL_912463, EPI_ISL_912464, EPI_ISL_912465, EPI_ISL_912466, EPI_ISL_912467, EPI_ISL_912468, EPI_ISL_912469, EPI_ISL_912470, EPI_ISL_912471, EPI_ISL_912472, EPI_ISL_912473, EPI_ISL_912474, EPI_ISL_912475,
EPI_ISL_912476, EPI_ISL_912477, EPI_ISL_912478, EPI_ISL_912479, EPI_ISL_912480, EPI_ISL_912481, EPI_ISL_912482, EPI_ISL_912483, EPI_ISL_912484, EPI_ISL_912485, EPI_ISL_912486, EPI_ISL_912487, EPI_ISL_912488, EPI_ISL_912489, EPI_ISL_912490, EPI_ISL_912491, EPI_ISL_912492, EPI_ISL_912493, EPI_ISL_912494, EPI_ISL_912532, EPI_ISL_912533, EPI_ISL_912534, EPI_ISL_912535, EPI_ISL_912536,
EPI_ISL_912537, EPI_ISL_912538, EPI_ISL_940147, EPI_ISL_940149, EPI_ISL_940150, EPI_ISL_940151, EPI_ISL_940152, EPI_ISL_940154, EPI_ISL_940155, EPI_ISL_949630, EPI_ISL_949632, EPI_ISL_1272301, EPI_ISL_1272302, EPI_ISL_1272303, EPI_ISL_1272304, EPI_ISL_1818854, EPI_ISL_1818855, EPI_ISL_1818856, EPI_ISL_1818857, EPI_ISL_1818858, EPI_ISL_1818859, EPI_ISL_1818860, EPI_ISL_1818861,
EPI_ISL_1818862, EPI_ISL_1818863, EPI_ISL_1818864, EPI_ISL_1818865, EPI_ISL_1818866, EPI_ISL_1818867, EPI_ISL_1818868, EPI_ISL_1818869, EPI_ISL_1818870, EPI_ISL_1818871, EPI_ISL_1818872, EPI_ISL_1818873, EPI_ISL_1818874, EPI_ISL_1818875, EPI_ISL_1818876, EPI_ISL_1818877, EPI_ISL_1818878, EPI_ISL_1818879, EPI_ISL_1818880, EPI_ISL_1818881, EPI_ISL_1818882, EPI_ISL_1818883,
EPI_ISL_1818884, EPI_ISL_1818885, EPI_ISL_1818886, EPI_ISL_1818887, EPI_ISL_1818888, EPI_ISL_1818889, EPI_ISL_1818890, EPI_ISL_1818891, EPI_ISL_1818892, EPI_ISL_1818893, EPI_ISL_1818895, EPI_ISL_1818896, EPI_ISL_1818897, EPI_ISL_1818898, EPI_ISL_1818899, EPI_ISL_1818900, EPI_ISL_1818901, EPI_ISL_1818902, EPI_ISL_1818903, EPI_ISL_1818904, EPI_ISL_1818905, EPI_ISL_1818906,
EPI_ISL_1818907, EPI_ISL_1818908, EPI_ISL_1818909, EPI_ISL_1818910, EPI_ISL_1818911, EPI_ISL_1818912, EPI_ISL_1818913, EPI_ISL_1818914, EPI_ISL_1818915, EPI_ISL_1818916, EPI_ISL_1818917, EPI_ISL_1818918, EPI_ISL_1818919, EPI_ISL_1818920, EPI_ISL_1818921, EPI_ISL_1818922, EPI_ISL_1818923, EPI_ISL_1818924, EPI_ISL_1818925, EPI_ISL_1818926, EPI_ISL_1818928, EPI_ISL_1818929,
EPI_ISL_1818930, EPI_ISL_1818931, EPI_ISL_1818932, EPI_ISL_1818933, EPI_ISL_1818935, EPI_ISL_1818936, EPI_ISL_1818937, EPI_ISL_2162299, EPI_ISL_2162300, EPI_ISL_2162301, EPI_ISL_2162302, EPI_ISL_2162304, EPI_ISL_2162305, EPI_ISL_2162306, EPI_ISL_2162307, EPI_ISL_2162308, EPI_ISL_2162309, EPI_ISL_2162310, EPI_ISL_2162311, EPI_ISL_2162312, EPI_ISL_2162313, EPI_ISL_2162314,
EPI_ISL_2162315, EPI_ISL_2162316, EPI_ISL_2162317, EPI_ISL_2162318, EPI_ISL_2162319, EPI_ISL_2162320, EPI_ISL_2162321, EPI_ISL_2162322, EPI_ISL_2162323, EPI_ISL_2162324, EPI_ISL_2162325, EPI_ISL_2162326, EPI_ISL_2162328, EPI_ISL_2162329, EPI_ISL_2162330, EPI_ISL_2162331, EPI_ISL_2162332, EPI_ISL_2162334, EPI_ISL_2162335, EPI_ISL_2162336, EPI_ISL_2162338, EPI_ISL_2162339,
EPI_ISL_2162340, EPI_ISL_2162341, EPI_ISL_2162342, EPI_ISL_2162343, EPI_ISL_2162344, EPI_ISL_2162345, EPI_ISL_2162346, EPI_ISL_2162347, EPI_ISL_2162348, EPI_ISL_2162349, EPI_ISL_2162350, EPI_ISL_2162351, EPI_ISL_2162352, EPI_ISL_2162353, EPI_ISL_2162354, EPI_ISL_2162355, EPI_ISL_2162356, EPI_ISL_2162357, EPI_ISL_2162358, EPI_ISL_2162359, EPI_ISL_2162360, EPI_ISL_2162361,
EPI_ISL_2162362, EPI_ISL_2162363, EPI_ISL_2162364, EPI_ISL_2162365, EPI_ISL_2162366, EPI_ISL_2162367, EPI_ISL_2162369, EPI_ISL_2162371, EPI_ISL_2162372, EPI_ISL_2162373, EPI_ISL_2162374, EPI_ISL_2162375, EPI_ISL_2162376, EPI_ISL_2162378, EPI_ISL_2162379, EPI_ISL_2162380, EPI_ISL_2162381, EPI_ISL_2162382
EPI_ISL_467436, EPI_ISL_467437, EPI_ISL_467438, EPI_ISL_467439, EPI_ISL_467440, EPI_ISL_467441, EPI_ISL_467442, EPI_ISL_467443, EPI_ISL_467493, EPI_ISL_467507, EPI_ISL_467508, EPI_ISL_467509, EPI_ISL_467510, EPI_ISL_467511, EPI_ISL_467512, EPI_ISL_467513, EPI_ISL_467514, EPI_ISL_467515, EPI_ISL_467517, EPI_ISL_467518, EPI_ISL_467519, EPI_ISL_467520, EPI_ISL_467521, EPI_ISL_467522,	NHLS-IALCH	KRISP, KZN Research Innovation and Sequencing Platform	Bernstein M; COMMIT-KZN Team; Cele S; Chimukangara B; ChimukangaraB; Gazy I; Giandhari J; Gosnell BI; Hanekom W; Karim F; Khan K; Khan S; Lessells R; Lessells RJ; Manickchund N;Mdlalose K; Mlisana K; Moosa MYS; Msomi N; Pillay S; Ramphal U; San JE; Sigal A; Singh L; Tegally H; Wilkinson E; York D; de Oliveira T
EPI_ISL_467523, EPI_ISL_467524, EPI_ISL_482710, EPI_ISL_482711, EPI_ISL_482712, EPI_ISL_482713, EPI_ISL_482724, EPI_ISL_482725, EPI_ISL_482726, EPI_ISL_482728, EPI_ISL_482729, EPI_ISL_482730, EPI_ISL_482731, EPI_ISL_482848, EPI_ISL_482849, EPI_ISL_482850, EPI_ISL_487277, EPI_ISL_487278, EPI_ISL_487279, EPI_ISL_487280, EPI_ISL_487281, EPI_ISL_487282, EPI_ISL_487284, EPI_ISL_487285,
EPI_ISL_487287, EPI_ISL_487288, EPI_ISL_487289, EPI_ISL_487291, EPI_ISL_487292, EPI_ISL_487293, EPI_ISL_487294, EPI_ISL_487295, EPI_ISL_487297, EPI_ISL_487298, EPI_ISL_487299, EPI_ISL_487300, EPI_ISL_487301, EPI_ISL_487302, EPI_ISL_487303, EPI_ISL_487304, EPI_ISL_487305, EPI_ISL_487306, EPI_ISL_487307, EPI_ISL_487308, EPI_ISL_487309, EPI_ISL_487310, EPI_ISL_487311, EPI_ISL_487312,
EPI_ISL_487313, EPI_ISL_487314, EPI_ISL_487315, EPI_ISL_487316, EPI_ISL_487317, EPI_ISL_487318, EPI_ISL_487319, EPI_ISL_487320, EPI_ISL_487321, EPI_ISL_487322, EPI_ISL_487323, EPI_ISL_487324, EPI_ISL_487325, EPI_ISL_487326, EPI_ISL_487327, EPI_ISL_487328, EPI_ISL_487348, EPI_ISL_495517, EPI_ISL_495518, EPI_ISL_495519, EPI_ISL_495520, EPI_ISL_495521, EPI_ISL_495523, EPI_ISL_495524,
EPI_ISL_495525, EPI_ISL_495527, EPI_ISL_495528, EPI_ISL_495529, EPI_ISL_495530, EPI_ISL_495531, EPI_ISL_495532, EPI_ISL_495533, EPI_ISL_495534, EPI_ISL_495543, EPI_ISL_495544, EPI_ISL_495545, EPI_ISL_495546, EPI_ISL_495549, EPI_ISL_495550, EPI_ISL_495552, EPI_ISL_495555, EPI_ISL_495557, EPI_ISL_495558, EPI_ISL_495559, EPI_ISL_495561, EPI_ISL_495562, EPI_ISL_498055, EPI_ISL_498058,
EPI_ISL_498059, EPI_ISL_498060, EPI_ISL_498061, EPI_ISL_498062, EPI_ISL_498063, EPI_ISL_498064, EPI_ISL_498065, EPI_ISL_498066, EPI_ISL_498067, EPI_ISL_498068, EPI_ISL_498069, EPI_ISL_498070, EPI_ISL_498071, EPI_ISL_498072, EPI_ISL_498073, EPI_ISL_498074, EPI_ISL_498075, EPI_ISL_498077, EPI_ISL_498078, EPI_ISL_498079, EPI_ISL_498080, EPI_ISL_498081, EPI_ISL_498082, EPI_ISL_498083,
EPI_ISL_498084, EPI_ISL_498085, EPI_ISL_498086, EPI_ISL_498087, EPI_ISL_498088, EPI_ISL_498089, EPI_ISL_498090, EPI_ISL_498091, EPI_ISL_498092, EPI_ISL_498093, EPI_ISL_498094, EPI_ISL_498095, EPI_ISL_498096, EPI_ISL_498097, EPI_ISL_498098, EPI_ISL_498099, EPI_ISL_498100, EPI_ISL_498101, EPI_ISL_498102, EPI_ISL_498103, EPI_ISL_498104, EPI_ISL_498105, EPI_ISL_498106, EPI_ISL_498107,
EPI_ISL_498108, EPI_ISL_498109, EPI_ISL_498110, EPI_ISL_498111, EPI_ISL_498112, EPI_ISL_498113, EPI_ISL_498114, EPI_ISL_498115, EPI_ISL_498116, EPI_ISL_498117, EPI_ISL_498118, EPI_ISL_498119, EPI_ISL_498120, EPI_ISL_498121, EPI_ISL_498122, EPI_ISL_498123, EPI_ISL_498124, EPI_ISL_498125, EPI_ISL_498126, EPI_ISL_509223, EPI_ISL_509224, EPI_ISL_509225, EPI_ISL_509226, EPI_ISL_509227,
EPI_ISL_509228, EPI_ISL_509229, EPI_ISL_509230, EPI_ISL_509231, EPI_ISL_509232, EPI_ISL_509233, EPI_ISL_509234, EPI_ISL_509235, EPI_ISL_509236, EPI_ISL_509237, EPI_ISL_509238, EPI_ISL_509239, EPI_ISL_509240, EPI_ISL_509241, EPI_ISL_509242, EPI_ISL_509243, EPI_ISL_509244, EPI_ISL_509245, EPI_ISL_509246, EPI_ISL_509247, EPI_ISL_509248, EPI_ISL_509249, EPI_ISL_509250, EPI_ISL_509251,
EPI_ISL_509252, EPI_ISL_509253, EPI_ISL_509254, EPI_ISL_509255, EPI_ISL_509256, EPI_ISL_509257, EPI_ISL_509258, EPI_ISL_509259, EPI_ISL_509260, EPI_ISL_509261, EPI_ISL_509262, EPI_ISL_509263, EPI_ISL_509264, EPI_ISL_509265, EPI_ISL_509266, EPI_ISL_509267, EPI_ISL_509268, EPI_ISL_509269, EPI_ISL_509270, EPI_ISL_509271, EPI_ISL_509272, EPI_ISL_509273, EPI_ISL_509274, EPI_ISL_509275,
EPI_ISL_509276, EPI_ISL_509277, EPI_ISL_509278, EPI_ISL_509279, EPI_ISL_509280, EPI_ISL_509281, EPI_ISL_509282, EPI_ISL_509283, EPI_ISL_509284, EPI_ISL_509285, EPI_ISL_509286, EPI_ISL_509287, EPI_ISL_509288, EPI_ISL_509289, EPI_ISL_509290, EPI_ISL_509292, EPI_ISL_509293, EPI_ISL_509294, EPI_ISL_509295, EPI_ISL_509296, EPI_ISL_509297, EPI_ISL_509298, EPI_ISL_509299, EPI_ISL_509300,
EPI_ISL_509301, EPI_ISL_509302, EPI_ISL_509303, EPI_ISL_509304, EPI_ISL_509305, EPI_ISL_509306, EPI_ISL_509307, EPI_ISL_509308, EPI_ISL_509309, EPI_ISL_509310, EPI_ISL_509311, EPI_ISL_509312, EPI_ISL_509313, EPI_ISL_509314, EPI_ISL_509315, EPI_ISL_509316, EPI_ISL_509317, EPI_ISL_509318, EPI_ISL_509319, EPI_ISL_509320, EPI_ISL_509321, EPI_ISL_509322, EPI_ISL_509323, EPI_ISL_509324,
EPI_ISL_509325, EPI_ISL_509326, EPI_ISL_509327, EPI_ISL_509328, EPI_ISL_509329, EPI_ISL_509330, EPI_ISL_509331, EPI_ISL_509332, EPI_ISL_509333, EPI_ISL_509334, EPI_ISL_509335, EPI_ISL_509336, EPI_ISL_509337, EPI_ISL_509338, EPI_ISL_509339, EPI_ISL_509340, EPI_ISL_509341, EPI_ISL_509342, EPI_ISL_509343, EPI_ISL_509344, EPI_ISL_509345, EPI_ISL_509346, EPI_ISL_509347, EPI_ISL_509348,
EPI_ISL_509349, EPI_ISL_509350, EPI_ISL_509351, EPI_ISL_509352, EPI_ISL_509353, EPI_ISL_509354, EPI_ISL_509355, EPI_ISL_509356, EPI_ISL_509357, EPI_ISL_509358, EPI_ISL_509359, EPI_ISL_509360, EPI_ISL_509361, EPI_ISL_509362, EPI_ISL_509363, EPI_ISL_509364, EPI_ISL_509365, EPI_ISL_509366, EPI_ISL_509367, EPI_ISL_509368, EPI_ISL_509369, EPI_ISL_509371, EPI_ISL_515568, EPI_ISL_515569,
EPI_ISL_515570, EPI_ISL_515571, EPI_ISL_515572, EPI_ISL_515573, EPI_ISL_515574, EPI_ISL_515575, EPI_ISL_515576, EPI_ISL_515577, EPI_ISL_515578, EPI_ISL_515579, EPI_ISL_515580, EPI_ISL_515581, EPI_ISL_515582, EPI_ISL_515584, EPI_ISL_515585, EPI_ISL_515586, EPI_ISL_515587, EPI_ISL_515588, EPI_ISL_515589, EPI_ISL_515590, EPI_ISL_515592, EPI_ISL_515593, EPI_ISL_515594, EPI_ISL_515595,
EPI_ISL_515596, EPI_ISL_515597, EPI_ISL_515598, EPI_ISL_515599, EPI_ISL_515600, EPI_ISL_515601, EPI_ISL_515602, EPI_ISL_515603, EPI_ISL_515604, EPI_ISL_515606, EPI_ISL_515607, EPI_ISL_515608, EPI_ISL_515610, EPI_ISL_515611, EPI_ISL_515612, EPI_ISL_515613, EPI_ISL_515614, EPI_ISL_515615, EPI_ISL_515616, EPI_ISL_515617, EPI_ISL_515618, EPI_ISL_515619, EPI_ISL_515620, EPI_ISL_515621,
EPI_ISL_515622, EPI_ISL_515623, EPI_ISL_515624, EPI_ISL_515625, EPI_ISL_515626, EPI_ISL_515627, EPI_ISL_515628, EPI_ISL_515629, EPI_ISL_515630, EPI_ISL_515631, EPI_ISL_515633, EPI_ISL_515634, EPI_ISL_515635, EPI_ISL_515636, EPI_ISL_515638, EPI_ISL_515639, EPI_ISL_515640, EPI_ISL_515641, EPI_ISL_515642, EPI_ISL_515643, EPI_ISL_515644, EPI_ISL_515645, EPI_ISL_515646, EPI_ISL_515647,
EPI_ISL_515648, EPI_ISL_515649, EPI_ISL_515650, EPI_ISL_515651, EPI_ISL_515652, EPI_ISL_515653, EPI_ISL_515654, EPI_ISL_515655, EPI_ISL_515656, EPI_ISL_515657, EPI_ISL_515658, EPI_ISL_515659, EPI_ISL_515660, EPI_ISL_515661, EPI_ISL_515662, EPI_ISL_515663, EPI_ISL_515664, EPI_ISL_515665, EPI_ISL_515666, EPI_ISL_515667, EPI_ISL_515668, EPI_ISL_515669, EPI_ISL_515670, EPI_ISL_515671,
EPI_ISL_515672, EPI_ISL_515674, EPI_ISL_515675, EPI_ISL_515676, EPI_ISL_515677, EPI_ISL_515678, EPI_ISL_515679, EPI_ISL_515680, EPI_ISL_515681, EPI_ISL_515682, EPI_ISL_515683, EPI_ISL_515684, EPI_ISL_515685, EPI_ISL_515686, EPI_ISL_515687, EPI_ISL_515688, EPI_ISL_515689, EPI_ISL_515690, EPI_ISL_515691, EPI_ISL_515692, EPI_ISL_515693, EPI_ISL_515694, EPI_ISL_515695, EPI_ISL_515696,
EPI_ISL_515697, EPI_ISL_515698, EPI_ISL_515699, EPI_ISL_515700, EPI_ISL_515701, EPI_ISL_515702, EPI_ISL_515703, EPI_ISL_515704, EPI_ISL_515705, EPI_ISL_515706, EPI_ISL_515707, EPI_ISL_515708, EPI_ISL_515709, EPI_ISL_515710, EPI_ISL_515711, EPI_ISL_515712, EPI_ISL_515714, EPI_ISL_515715, EPI_ISL_515716, EPI_ISL_515717, EPI_ISL_515718, EPI_ISL_515719, EPI_ISL_515720, EPI_ISL_515721,
EPI_ISL_515722, EPI_ISL_515723, EPI_ISL_515724, EPI_ISL_515725, EPI_ISL_515726, EPI_ISL_515728, EPI_ISL_515729, EPI_ISL_515730, EPI_ISL_515731, EPI_ISL_515732, EPI_ISL_515733, EPI_ISL_515734, EPI_ISL_515735, EPI_ISL_515736, EPI_ISL_515737, EPI_ISL_515738, EPI_ISL_515739, EPI_ISL_515740, EPI_ISL_515741, EPI_ISL_515742, EPI_ISL_515743, EPI_ISL_515744, EPI_ISL_515745, EPI_ISL_515746,
EPI_ISL_515747, EPI_ISL_515748, EPI_ISL_515749, EPI_ISL_515750, EPI_ISL_515751, EPI_ISL_515752, EPI_ISL_515753, EPI_ISL_515754, EPI_ISL_515755, EPI_ISL_515756, EPI_ISL_515757, EPI_ISL_515758, EPI_ISL_515759, EPI_ISL_515760, EPI_ISL_515761, EPI_ISL_515762, EPI_ISL_515763, EPI_ISL_515764, EPI_ISL_515767, EPI_ISL_515768, EPI_ISL_515769, EPI_ISL_515770, EPI_ISL_515771, EPI_ISL_515772,
EPI_ISL_515773, EPI_ISL_515774, EPI_ISL_515775, EPI_ISL_515776, EPI_ISL_515777, EPI_ISL_515778, EPI_ISL_515779, EPI_ISL_515780, EPI_ISL_515781, EPI_ISL_515782, EPI_ISL_515783, EPI_ISL_515784, EPI_ISL_515785, EPI_ISL_515786, EPI_ISL_515787, EPI_ISL_515788, EPI_ISL_515789, EPI_ISL_515790, EPI_ISL_515791, EPI_ISL_515792, EPI_ISL_515793, EPI_ISL_515794, EPI_ISL_515795, EPI_ISL_515796,
EPI_ISL_515797, EPI_ISL_515798, EPI_ISL_515799, EPI_ISL_518034, EPI_ISL_518035, EPI_ISL_518037, EPI_ISL_518038, EPI_ISL_518039, EPI_ISL_518040, EPI_ISL_518041, EPI_ISL_518042, EPI_ISL_518043, EPI_ISL_518044, EPI_ISL_518045, EPI_ISL_518046, EPI_ISL_518047, EPI_ISL_518048, EPI_ISL_518049, EPI_ISL_518050, EPI_ISL_518051, EPI_ISL_518052, EPI_ISL_529720, EPI_ISL_529721, EPI_ISL_529722,
EPI_ISL_529723, EPI_ISL_529724, EPI_ISL_529725, EPI_ISL_529726, EPI_ISL_529728, EPI_ISL_529729, EPI_ISL_529730, EPI_ISL_529731, EPI_ISL_529732, EPI_ISL_529733, EPI_ISL_529734, EPI_ISL_529735, EPI_ISL_529736, EPI_ISL_529737, EPI_ISL_529738, EPI_ISL_529739, EPI_ISL_529740, EPI_ISL_529741, EPI_ISL_529742, EPI_ISL_529743, EPI_ISL_529744, EPI_ISL_529745, EPI_ISL_529746, EPI_ISL_529747,
EPI_ISL_529748, EPI_ISL_529749, EPI_ISL_529750, EPI_ISL_529751, EPI_ISL_529752, EPI_ISL_529753, EPI_ISL_529754, EPI_ISL_529755, EPI_ISL_529756, EPI_ISL_529757, EPI_ISL_529758, EPI_ISL_529759, EPI_ISL_529760, EPI_ISL_529761, EPI_ISL_529762, EPI_ISL_529763, EPI_ISL_529764, EPI_ISL_529765, EPI_ISL_529766, EPI_ISL_529767, EPI_ISL_529768, EPI_ISL_529769, EPI_ISL_529770, EPI_ISL_529771,
EPI_ISL_529772, EPI_ISL_529773, EPI_ISL_529774, EPI_ISL_529775, EPI_ISL_529776, EPI_ISL_529777, EPI_ISL_529778, EPI_ISL_529779, EPI_ISL_529780, EPI_ISL_529781, EPI_ISL_529782, EPI_ISL_529783, EPI_ISL_529784, EPI_ISL_529785, EPI_ISL_529786, EPI_ISL_529787, EPI_ISL_529788, EPI_ISL_529789, EPI_ISL_529790, EPI_ISL_529791, EPI_ISL_529792, EPI_ISL_529793, EPI_ISL_529794, EPI_ISL_529795,
EPI_ISL_529796, EPI_ISL_529797, EPI_ISL_529798, EPI_ISL_529799, EPI_ISL_529800, EPI_ISL_529801, EPI_ISL_529802, EPI_ISL_529803, EPI_ISL_535390, EPI_ISL_535391, EPI_ISL_535392, EPI_ISL_535393, EPI_ISL_535394, EPI_ISL_535395, EPI_ISL_535396, EPI_ISL_535397, EPI_ISL_535398, EPI_ISL_535399, EPI_ISL_535400, EPI_ISL_535402, EPI_ISL_535403, EPI_ISL_535404, EPI_ISL_535405, EPI_ISL_535406,
EPI_ISL_535407, EPI_ISL_535408, EPI_ISL_535409, EPI_ISL_535410, EPI_ISL_535411, EPI_ISL_535412, EPI_ISL_535413, EPI_ISL_535414, EPI_ISL_535415, EPI_ISL_535416, EPI_ISL_535417, EPI_ISL_535418, EPI_ISL_535420, EPI_ISL_535421, EPI_ISL_535422, EPI_ISL_535423, EPI_ISL_535424, EPI_ISL_535425, EPI_ISL_535426, EPI_ISL_535427, EPI_ISL_535428, EPI_ISL_535429, EPI_ISL_535430, EPI_ISL_535431,
EPI_ISL_535432, EPI_ISL_535433, EPI_ISL_535434, EPI_ISL_535435, EPI_ISL_535436, EPI_ISL_535437, EPI_ISL_535438, EPI_ISL_535439, EPI_ISL_535440, EPI_ISL_535441, EPI_ISL_535442, EPI_ISL_535443, EPI_ISL_535444, EPI_ISL_535445, EPI_ISL_535446, EPI_ISL_535447, EPI_ISL_535448, EPI_ISL_535449, EPI_ISL_535450, EPI_ISL_535451, EPI_ISL_535452, EPI_ISL_535454, EPI_ISL_535455, EPI_ISL_535456,
EPI_ISL_535457, EPI_ISL_535458, EPI_ISL_535459, EPI_ISL_535460, EPI_ISL_535461, EPI_ISL_535462, EPI_ISL_535463, EPI_ISL_535464, EPI_ISL_535465, EPI_ISL_535466, EPI_ISL_535467, EPI_ISL_535468, EPI_ISL_535469, EPI_ISL_535470, EPI_ISL_535471, EPI_ISL_535472, EPI_ISL_535473, EPI_ISL_535475, EPI_ISL_535476, EPI_ISL_535477, EPI_ISL_535478, EPI_ISL_535479, EPI_ISL_535480, EPI_ISL_535481,
EPI_ISL_535482, EPI_ISL_535483, EPI_ISL_535484, EPI_ISL_535485, EPI_ISL_535486, EPI_ISL_535487, EPI_ISL_535488, EPI_ISL_535496, EPI_ISL_535497, EPI_ISL_535498, EPI_ISL_535499, EPI_ISL_535500, EPI_ISL_535501, EPI_ISL_535502, EPI_ISL_535503, EPI_ISL_535504, EPI_ISL_535505, EPI_ISL_535506, EPI_ISL_535507, EPI_ISL_535508, EPI_ISL_535509, EPI_ISL_535510, EPI_ISL_535511, EPI_ISL_535512,
EPI_ISL_535513, EPI_ISL_535514, EPI_ISL_535515, EPI_ISL_535516, EPI_ISL_535517, EPI_ISL_535518, EPI_ISL_535519, EPI_ISL_535520, EPI_ISL_535521, EPI_ISL_535522, EPI_ISL_535523, EPI_ISL_535525, EPI_ISL_535526, EPI_ISL_535527, EPI_ISL_535528, EPI_ISL_535529, EPI_ISL_535530, EPI_ISL_535531, EPI_ISL_535532, EPI_ISL_535533, EPI_ISL_535534, EPI_ISL_535535, EPI_ISL_535536, EPI_ISL_535537,
EPI_ISL_535539, EPI_ISL_535540, EPI_ISL_535541, EPI_ISL_535542, EPI_ISL_535543, EPI_ISL_535544, EPI_ISL_535545, EPI_ISL_535546, EPI_ISL_535547, EPI_ISL_535548, EPI_ISL_535549, EPI_ISL_535550, EPI_ISL_535551, EPI_ISL_535552, EPI_ISL_535553, EPI_ISL_535554, EPI_ISL_535555, EPI_ISL_535556, EPI_ISL_535557, EPI_ISL_535558, EPI_ISL_535559, EPI_ISL_535560, EPI_ISL_535561, EPI_ISL_535562,
EPI_ISL_535563, EPI_ISL_535564, EPI_ISL_535565, EPI_ISL_535566, EPI_ISL_535567, EPI_ISL_535568, EPI_ISL_535569, EPI_ISL_535570, EPI_ISL_535571, EPI_ISL_535572, EPI_ISL_602632, EPI_ISL_602633, EPI_ISL_602634, EPI_ISL_602635, EPI_ISL_602636, EPI_ISL_602637, EPI_ISL_602638, EPI_ISL_602639, EPI_ISL_602640, EPI_ISL_602641, EPI_ISL_602642, EPI_ISL_602643, EPI_ISL_602644, EPI_ISL_602645,
EPI_ISL_602646, EPI_ISL_602647, EPI_ISL_602648, EPI_ISL_602649, EPI_ISL_602650, EPI_ISL_602651, EPI_ISL_602652, EPI_ISL_602653, EPI_ISL_602654, EPI_ISL_602655, EPI_ISL_602656, EPI_ISL_602657, EPI_ISL_602658, EPI_ISL_602659, EPI_ISL_602660, EPI_ISL_602661, EPI_ISL_602662, EPI_ISL_602663, EPI_ISL_602664, EPI_ISL_602665, EPI_ISL_602666, EPI_ISL_602667, EPI_ISL_602668, EPI_ISL_602669,
EPI_ISL_602670, EPI_ISL_602671, EPI_ISL_602672, EPI_ISL_602673, EPI_ISL_602674, EPI_ISL_602675, EPI_ISL_602676, EPI_ISL_602677, EPI_ISL_602678, EPI_ISL_602679, EPI_ISL_602680, EPI_ISL_602681, EPI_ISL_602682, EPI_ISL_602683, EPI_ISL_602684, EPI_ISL_602685, EPI_ISL_602686, EPI_ISL_602687, EPI_ISL_602688, EPI_ISL_602689, EPI_ISL_602690, EPI_ISL_602691, EPI_ISL_602692, EPI_ISL_602693,
EPI_ISL_602694, EPI_ISL_602695, EPI_ISL_602696, EPI_ISL_602697, EPI_ISL_602698, EPI_ISL_602700, EPI_ISL_602701, EPI_ISL_602703, EPI_ISL_602704, EPI_ISL_602705, EPI_ISL_602706, EPI_ISL_602707, EPI_ISL_602708, EPI_ISL_602709, EPI_ISL_602710, EPI_ISL_602711, EPI_ISL_602712, EPI_ISL_602713, EPI_ISL_602714, EPI_ISL_602715, EPI_ISL_602716, EPI_ISL_602717, EPI_ISL_602718, EPI_ISL_602719,
EPI_ISL_602720, EPI_ISL_602721, EPI_ISL_602722, EPI_ISL_602723, EPI_ISL_602724, EPI_ISL_602725, EPI_ISL_602726, EPI_ISL_602727, EPI_ISL_602728, EPI_ISL_602729, EPI_ISL_602730, EPI_ISL_602731, EPI_ISL_602732, EPI_ISL_602733, EPI_ISL_602734, EPI_ISL_602735, EPI_ISL_602736, EPI_ISL_602737, EPI_ISL_602738, EPI_ISL_602739, EPI_ISL_602740, EPI_ISL_602741, EPI_ISL_602742, EPI_ISL_602743,
EPI_ISL_602744, EPI_ISL_602745, EPI_ISL_602746, EPI_ISL_602747, EPI_ISL_602748, EPI_ISL_602749, EPI_ISL_602750, EPI_ISL_602751, EPI_ISL_602752, EPI_ISL_602753, EPI_ISL_602754, EPI_ISL_602755, EPI_ISL_602756, EPI_ISL_602757, EPI_ISL_602758, EPI_ISL_602759, EPI_ISL_602760, EPI_ISL_602761, EPI_ISL_602762, EPI_ISL_602763, EPI_ISL_602764, EPI_ISL_602765, EPI_ISL_602766, EPI_ISL_602767,
EPI_ISL_602768, EPI_ISL_602769, EPI_ISL_602770, EPI_ISL_602771, EPI_ISL_602772, EPI_ISL_602773, EPI_ISL_602774, EPI_ISL_602775, EPI_ISL_602776, EPI_ISL_602777, EPI_ISL_602778, EPI_ISL_602779, EPI_ISL_602780, EPI_ISL_602781, EPI_ISL_602782, EPI_ISL_602783, EPI_ISL_602784, EPI_ISL_602785, EPI_ISL_602786, EPI_ISL_602787, EPI_ISL_602788, EPI_ISL_602789, EPI_ISL_602790, EPI_ISL_602791,
EPI_ISL_602793, EPI_ISL_602795, EPI_ISL_602796, EPI_ISL_602797, EPI_ISL_602798, EPI_ISL_602799, EPI_ISL_602800, EPI_ISL_602801, EPI_ISL_602802, EPI_ISL_602803, EPI_ISL_602804, EPI_ISL_602806, EPI_ISL_602807, EPI_ISL_602808, EPI_ISL_602809, EPI_ISL_602810, EPI_ISL_602811, EPI_ISL_602812, EPI_ISL_602813, EPI_ISL_602814, EPI_ISL_602815, EPI_ISL_602816, EPI_ISL_602817, EPI_ISL_602818,
EPI_ISL_602819, EPI_ISL_602820, EPI_ISL_602821, EPI_ISL_602822, EPI_ISL_602823, EPI_ISL_602824, EPI_ISL_602825, EPI_ISL_602826, EPI_ISL_602828, EPI_ISL_602829, EPI_ISL_602830, EPI_ISL_602831, EPI_ISL_602832, EPI_ISL_602833, EPI_ISL_602834, EPI_ISL_602835, EPI_ISL_602836, EPI_ISL_602837, EPI_ISL_602838, EPI_ISL_602839, EPI_ISL_602840, EPI_ISL_602841, EPI_ISL_602842, EPI_ISL_602843,
EPI_ISL_602844, EPI_ISL_602845, EPI_ISL_602846, EPI_ISL_602847, EPI_ISL_602848, EPI_ISL_602849, EPI_ISL_602850, EPI_ISL_602851, EPI_ISL_602853, EPI_ISL_602854, EPI_ISL_602855, EPI_ISL_602856, EPI_ISL_602857, EPI_ISL_602858, EPI_ISL_602859, EPI_ISL_602860, EPI_ISL_602861, EPI_ISL_602862, EPI_ISL_602863, EPI_ISL_602864, EPI_ISL_602865, EPI_ISL_602866, EPI_ISL_602867, EPI_ISL_602868,
EPI_ISL_602869, EPI_ISL_602870, EPI_ISL_602871, EPI_ISL_602872, EPI_ISL_602873, EPI_ISL_602874, EPI_ISL_602875, EPI_ISL_602876, EPI_ISL_602877, EPI_ISL_602878, EPI_ISL_602879, EPI_ISL_602880, EPI_ISL_602881, EPI_ISL_602883, EPI_ISL_602884, EPI_ISL_602885, EPI_ISL_602886, EPI_ISL_602887, EPI_ISL_602888, EPI_ISL_602889, EPI_ISL_602890, EPI_ISL_602891, EPI_ISL_602892, EPI_ISL_602894,
EPI_ISL_602895, EPI_ISL_602896, EPI_ISL_602897, EPI_ISL_602898, EPI_ISL_602899, EPI_ISL_602900, EPI_ISL_602901, EPI_ISL_602902, EPI_ISL_602903, EPI_ISL_602904, EPI_ISL_602905, EPI_ISL_602906, EPI_ISL_602907, EPI_ISL_602908, EPI_ISL_602909, EPI_ISL_602910, EPI_ISL_602911, EPI_ISL_602912, EPI_ISL_602913, EPI_ISL_602914, EPI_ISL_602916, EPI_ISL_602917, EPI_ISL_602918, EPI_ISL_602919,
EPI_ISL_602920, EPI_ISL_602922, EPI_ISL_602923, EPI_ISL_602924, EPI_ISL_602926, EPI_ISL_602928, EPI_ISL_602929, EPI_ISL_602930, EPI_ISL_605785, EPI_ISL_605786, EPI_ISL_605787, EPI_ISL_605788, EPI_ISL_605790, EPI_ISL_660159, EPI_ISL_660160, EPI_ISL_660161, EPI_ISL_660162, EPI_ISL_660163, EPI_ISL_660164, EPI_ISL_660165, EPI_ISL_660166, EPI_ISL_660167, EPI_ISL_660168, EPI_ISL_660169,
EPI_ISL_660170, EPI_ISL_660171, EPI_ISL_660172, EPI_ISL_660173, EPI_ISL_660174, EPI_ISL_660175, EPI_ISL_660176, EPI_ISL_660178, EPI_ISL_660180, EPI_ISL_660181, EPI_ISL_660182, EPI_ISL_660183, EPI_ISL_660184, EPI_ISL_660185, EPI_ISL_660186, EPI_ISL_660189, EPI_ISL_660190, EPI_ISL_660191, EPI_ISL_660192, EPI_ISL_660193, EPI_ISL_660194, EPI_ISL_660195, EPI_ISL_660196, EPI_ISL_660197,
EPI_ISL_660198, EPI_ISL_660199, EPI_ISL_660200, EPI_ISL_660201, EPI_ISL_660202, EPI_ISL_660203, EPI_ISL_660204, EPI_ISL_660205, EPI_ISL_660206, EPI_ISL_660207, EPI_ISL_660208, EPI_ISL_660209, EPI_ISL_660210, EPI_ISL_660211, EPI_ISL_660212, EPI_ISL_660213, EPI_ISL_660214, EPI_ISL_660215, EPI_ISL_660216, EPI_ISL_660217, EPI_ISL_660218, EPI_ISL_660219, EPI_ISL_660220, EPI_ISL_660223,
EPI_ISL_660224, EPI_ISL_660225, EPI_ISL_660227, EPI_ISL_660234, EPI_ISL_660235, EPI_ISL_660236, EPI_ISL_660237, EPI_ISL_660238, EPI_ISL_660239, EPI_ISL_660240, EPI_ISL_660241, EPI_ISL_660242, EPI_ISL_660243, EPI_ISL_660244, EPI_ISL_660245, EPI_ISL_660246, EPI_ISL_660247, EPI_ISL_660248, EPI_ISL_660249, EPI_ISL_660250, EPI_ISL_660251, EPI_ISL_660252, EPI_ISL_660253, EPI_ISL_660254,
EPI_ISL_660255, EPI_ISL_660605, EPI_ISL_660606, EPI_ISL_660607, EPI_ISL_660608, EPI_ISL_660609, EPI_ISL_660610, EPI_ISL_660611, EPI_ISL_660612, EPI_ISL_660613, EPI_ISL_660614, EPI_ISL_660615, EPI_ISL_660616, EPI_ISL_660617, EPI_ISL_660618, EPI_ISL_660619, EPI_ISL_660620, EPI_ISL_660621, EPI_ISL_660622, EPI_ISL_660623, EPI_ISL_660624, EPI_ISL_660625, EPI_ISL_660626, EPI_ISL_660627,
EPI_ISL_660628, EPI_ISL_660629, EPI_ISL_660630, EPI_ISL_660631, EPI_ISL_660632, EPI_ISL_660633, EPI_ISL_660634, EPI_ISL_660635, EPI_ISL_660636, EPI_ISL_660637, EPI_ISL_660638, EPI_ISL_660639, EPI_ISL_660640, EPI_ISL_660641, EPI_ISL_660642, EPI_ISL_660643, EPI_ISL_660644, EPI_ISL_660645, EPI_ISL_660646, EPI_ISL_660647, EPI_ISL_660648, EPI_ISL_660649, EPI_ISL_660650, EPI_ISL_660651,
EPI_ISL_660652, EPI_ISL_660653, EPI_ISL_660654, EPI_ISL_660655, EPI_ISL_660656, EPI_ISL_660657, EPI_ISL_660658, EPI_ISL_660659, EPI_ISL_660661, EPI_ISL_660662, EPI_ISL_660663, EPI_ISL_678566, EPI_ISL_678569, EPI_ISL_678570, EPI_ISL_678574, EPI_ISL_678575, EPI_ISL_678598, EPI_ISL_678599, EPI_ISL_678600, EPI_ISL_678601, EPI_ISL_678602, EPI_ISL_678603, EPI_ISL_678604, EPI_ISL_678605,
EPI_ISL_678606, EPI_ISL_678607, EPI_ISL_678608, EPI_ISL_678609, EPI_ISL_678610, EPI_ISL_678611, EPI_ISL_678612, EPI_ISL_678613, EPI_ISL_678614, EPI_ISL_678615, EPI_ISL_678616, EPI_ISL_678617, EPI_ISL_678618, EPI_ISL_678619, EPI_ISL_678620, EPI_ISL_678621, EPI_ISL_678622, EPI_ISL_678623, EPI_ISL_678624, EPI_ISL_678625, EPI_ISL_678626, EPI_ISL_678627, EPI_ISL_678628, EPI_ISL_678629,
EPI_ISL_678630, EPI_ISL_678631, EPI_ISL_678632, EPI_ISL_678633, EPI_ISL_678634, EPI_ISL_678635, EPI_ISL_678636, EPI_ISL_678637, EPI_ISL_678638, EPI_ISL_678639, EPI_ISL_678640, EPI_ISL_678641, EPI_ISL_678642, EPI_ISL_678643, EPI_ISL_736925, EPI_ISL_736926, EPI_ISL_736931, EPI_ISL_736932, EPI_ISL_736933, EPI_ISL_736934, EPI_ISL_736935, EPI_ISL_736938, EPI_ISL_736940, EPI_ISL_736941,
EPI_ISL_736942, EPI_ISL_736943, EPI_ISL_736944, EPI_ISL_736945, EPI_ISL_736946, EPI_ISL_736947, EPI_ISL_736948, EPI_ISL_736949, EPI_ISL_736950, EPI_ISL_736951, EPI_ISL_736952, EPI_ISL_736953, EPI_ISL_736954, EPI_ISL_736955, EPI_ISL_736956, EPI_ISL_736957, EPI_ISL_736958, EPI_ISL_736959, EPI_ISL_736960, EPI_ISL_736969, EPI_ISL_736970, EPI_ISL_736971, EPI_ISL_736972, EPI_ISL_736973,
EPI_ISL_736974, EPI_ISL_736975, EPI_ISL_736976, EPI_ISL_736977, EPI_ISL_736978, EPI_ISL_736979, EPI_ISL_736980, EPI_ISL_736984, EPI_ISL_736985, EPI_ISL_736986, EPI_ISL_736987, EPI_ISL_736988, EPI_ISL_736989, EPI_ISL_736990, EPI_ISL_736991, EPI_ISL_736992, EPI_ISL_736993, EPI_ISL_736994, EPI_ISL_825090, EPI_ISL_825091, EPI_ISL_825092, EPI_ISL_825093, EPI_ISL_825094, EPI_ISL_825095,
EPI_ISL_825096, EPI_ISL_825097, EPI_ISL_825098, EPI_ISL_825099, EPI_ISL_825100, EPI_ISL_825101, EPI_ISL_825102, EPI_ISL_825103, EPI_ISL_825104, EPI_ISL_825105, EPI_ISL_825106, EPI_ISL_825107, EPI_ISL_825108, EPI_ISL_825109, EPI_ISL_825110, EPI_ISL_825111, EPI_ISL_825112, EPI_ISL_825113, EPI_ISL_825114, EPI_ISL_825115, EPI_ISL_825116, EPI_ISL_825117, EPI_ISL_825118, EPI_ISL_825119,
EPI_ISL_825120, EPI_ISL_825121, EPI_ISL_825122, EPI_ISL_825123, EPI_ISL_825124, EPI_ISL_825125, EPI_ISL_825126, EPI_ISL_825127, EPI_ISL_825128, EPI_ISL_825129, EPI_ISL_825130, EPI_ISL_825131, EPI_ISL_825132, EPI_ISL_825133, EPI_ISL_825134, EPI_ISL_825135, EPI_ISL_825136, EPI_ISL_825137, EPI_ISL_825138, EPI_ISL_825139, EPI_ISL_825438, EPI_ISL_825439, EPI_ISL_825440, EPI_ISL_825441,
EPI_ISL_825442, EPI_ISL_825443, EPI_ISL_825444, EPI_ISL_825445, EPI_ISL_825446, EPI_ISL_825447, EPI_ISL_825448, EPI_ISL_825449, EPI_ISL_825450, EPI_ISL_825451, EPI_ISL_825452, EPI_ISL_825453, EPI_ISL_825454, EPI_ISL_825455, EPI_ISL_825456, EPI_ISL_825457, EPI_ISL_825458, EPI_ISL_825459, EPI_ISL_825460, EPI_ISL_825461, EPI_ISL_825462, EPI_ISL_825463, EPI_ISL_825464, EPI_ISL_825465,
EPI_ISL_825466, EPI_ISL_825467, EPI_ISL_825468, EPI_ISL_825469, EPI_ISL_825470, EPI_ISL_825471, EPI_ISL_825472, EPI_ISL_825473, EPI_ISL_825474, EPI_ISL_825475, EPI_ISL_825476, EPI_ISL_825477, EPI_ISL_825478, EPI_ISL_825479, EPI_ISL_825480, EPI_ISL_825481, EPI_ISL_825482, EPI_ISL_825483, EPI_ISL_825484, EPI_ISL_825485, EPI_ISL_825486, EPI_ISL_825487, EPI_ISL_825488, EPI_ISL_825489,
EPI_ISL_2397307
EPI_ISL_860554, EPI_ISL_860555, EPI_ISL_860556, EPI_ISL_860557, EPI_ISL_860558, EPI_ISL_860559, EPI_ISL_860560, EPI_ISL_860561, EPI_ISL_860562, EPI_ISL_860563, EPI_ISL_860564, EPI_ISL_860565, EPI_ISL_860566, EPI_ISL_860567, EPI_ISL_860568, EPI_ISL_860569, EPI_ISL_860570, EPI_ISL_860571, EPI_ISL_860572, EPI_ISL_860573, EPI_ISL_860574, EPI_ISL_860575, EPI_ISL_860576, EPI_ISL_860577,	NHLS-IALCH	KRISP, KZn Research Innovation and Sequencing Platform	Giandhari J; Khan S; Lessells R; Mdlalose K; Pillay S; Tegally H; Wilkinson E; York D; de Oliveira T
EPI_ISL_860578, EPI_ISL_860579, EPI_ISL_860580, EPI_ISL_860581, EPI_ISL_860582, EPI_ISL_860583, EPI_ISL_860584, EPI_ISL_860585, EPI_ISL_860586, EPI_ISL_860587, EPI_ISL_860588, EPI_ISL_860589, EPI_ISL_860590, EPI_ISL_860591, EPI_ISL_860592, EPI_ISL_860593, EPI_ISL_860594, EPI_ISL_860595, EPI_ISL_860596, EPI_ISL_860597, EPI_ISL_860598, EPI_ISL_860599, EPI_ISL_860600, EPI_ISL_860601,
EPI_ISL_860602, EPI_ISL_860603, EPI_ISL_860604, EPI_ISL_860605, EPI_ISL_860606, EPI_ISL_860607, EPI_ISL_860608, EPI_ISL_860609, EPI_ISL_860610, EPI_ISL_860611, EPI_ISL_860612, EPI_ISL_860613, EPI_ISL_860614, EPI_ISL_860615, EPI_ISL_860616, EPI_ISL_860617, EPI_ISL_860618, EPI_ISL_860619, EPI_ISL_860620, EPI_ISL_860621, EPI_ISL_860622, EPI_ISL_860623, EPI_ISL_860624, EPI_ISL_860625,
EPI_ISL_860626, EPI_ISL_860627, EPI_ISL_860628, EPI_ISL_860629, EPI_ISL_860630
EPI_ISL_736928, EPI_ISL_736929, EPI_ISL_736939, EPI_ISL_736981, EPI_ISL_736982, EPI_ISL_736983	NHLS-UCT	KRISP, KZN Research Innovation and Sequencing Platform	Arash Iranzadeh; Bruna Galvao; Carolyn Williamson; Deelan Doolabh; Diana Hardie; Emanuel James San; Houriiyah Tegally; Innocent Mudau; Jennifer Giandhari; Kruger Marais; Lynn Tyers; Marvin Hsiao; Stephen Korsman; Sureshnee Pillay; Tulio de Oliveira
EPI_ISL_2140645, EPI_ISL_2140646, EPI_ISL_2140647, EPI_ISL_2140648, EPI_ISL_2140649, EPI_ISL_2140650, EPI_ISL_2140651, EPI_ISL_2140729, EPI_ISL_2802183, EPI_ISL_2802184, EPI_ISL_2802185, EPI_ISL_2802196, EPI_ISL_2802197, EPI_ISL_2802198	NHLS/UCT	NHLS/UCT	Arash Iranzadeh; Bruna Galvao; Carolyn Williamson; Deelan Doolabh; Diana Hardie; Gert Marais; Innocent Mudau; Kruger Marais; Lynn Tyers; Marvin Hsiao; Stephen Korsman
EPI_ISL_2693039, EPI_ISL_2693040, EPI_ISL_2693043, EPI_ISL_2693051, EPI_ISL_2693052, EPI_ISL_2693054, EPI_ISL_2693055, EPI_ISL_2693057, EPI_ISL_2693059, EPI_ISL_2693060, EPI_ISL_2693089, EPI_ISL_2693090	NHLS_VIRO	KRISP, KZN Research Innovation and Sequencing Platform	Giandhari Jennifer; Naidoo Yeshnee; Pillay Sureshnee; San James; Tegally Houriiyah; Tshabuila Derek; Wilkinson Eduan; Yajna Ramphal; de Oliveira Tulio
EPI_ISL_2494363, EPI_ISL_2494368, EPI_ISL_2494376, EPI_ISL_2494387, EPI_ISL_2494390, EPI_ISL_2494397, EPI_ISL_2494403, EPI_ISL_2494417, EPI_ISL_2494421, EPI_ISL_2494422, EPI_ISL_2494424, EPI_ISL_2494427, EPI_ISL_2494428, EPI_ISL_2494431, EPI_ISL_2494437, EPI_ISL_2494440, EPI_ISL_2494441, EPI_ISL_2494445, EPI_ISL_2494446, EPI_ISL_2494447, EPI_ISL_2494449, EPI_ISL_2494450,	NHLS_VIRO	KRISP, KZn Research Innovation and Sequencing Platform	Baillie Vicky; Giandhari Jennifer; Madhi Shabir; Naidoo Yeshnee; Pillay Sureshnee; San James; Tegally Houriiyah; Tshabuila Derek; Wilkinson Eduan; de Oliveira Tulio; du Plessis Jeanine
EPI_ISL_2494451, EPI_ISL_2494453, EPI_ISL_2494454, EPI_ISL_2494455, EPI_ISL_2494457, EPI_ISL_2494458, EPI_ISL_2494459, EPI_ISL_2494462, EPI_ISL_2494463, EPI_ISL_2494464, EPI_ISL_2494465, EPI_ISL_2494469, EPI_ISL_2494470, EPI_ISL_2494474, EPI_ISL_2494475, EPI_ISL_2494476, EPI_ISL_2494480, EPI_ISL_2494490, EPI_ISL_2494491, EPI_ISL_2494492, EPI_ISL_2494493, EPI_ISL_2494499,
EPI_ISL_2494500, EPI_ISL_2494502, EPI_ISL_2494615, EPI_ISL_2494617, EPI_ISL_2494618, EPI_ISL_2494619, EPI_ISL_2494620, EPI_ISL_2494621, EPI_ISL_2494622, EPI_ISL_2494623, EPI_ISL_2494624, EPI_ISL_2494625, EPI_ISL_2494626
EPI_ISL_2693824, EPI_ISL_2693825, EPI_ISL_2693826, EPI_ISL_2693827, EPI_ISL_2693828, EPI_ISL_2693829, EPI_ISL_2693830, EPI_ISL_2693831, EPI_ISL_2693832, EPI_ISL_2693833, EPI_ISL_2693835, EPI_ISL_2693836, EPI_ISL_2693837, EPI_ISL_2693838, EPI_ISL_2693839, EPI_ISL_2693840, EPI_ISL_2693841, EPI_ISL_2693842, EPI_ISL_2693843, EPI_ISL_2693844, EPI_ISL_2693845, EPI_ISL_2693846,	NHLS_VIRO Eastern Cape	KRISP, KZN Research Innovation and Sequencing Platform	Emmanuel SJ; Giandhari J; Giandhari Jennifer; Khan S; Laguda-Akingba O; Lessells R; Mdlalose K; Naidoo Yeshnee; Pillay S; Pillay Sureshnee; San James; Tegally H; Tegally Houriiyah;Tshabuila Derek; Wilkinson E; Wilkinson Eduan; Yajna Ramphal; York D; de Oliveira T; de Oliveira Tulio
EPI_ISL_2693847, EPI_ISL_2693848, EPI_ISL_2693849, EPI_ISL_2693850, EPI_ISL_2693851, EPI_ISL_2693852, EPI_ISL_2693853, EPI_ISL_2693855, EPI_ISL_2693856, EPI_ISL_2693857, EPI_ISL_2693858, EPI_ISL_2693859, EPI_ISL_2693860, EPI_ISL_2693861, EPI_ISL_2693862, EPI_ISL_2693864, EPI_ISL_2693865, EPI_ISL_2693866, EPI_ISL_2693868, EPI_ISL_2693869, EPI_ISL_2693870, EPI_ISL_2693871,
EPI_ISL_2693872, EPI_ISL_2693873, EPI_ISL_2693874, EPI_ISL_2693875, EPI_ISL_2693876, EPI_ISL_2693877, EPI_ISL_2693878, EPI_ISL_2693879, EPI_ISL_2693880, EPI_ISL_2693881, EPI_ISL_2693882, EPI_ISL_2693883, EPI_ISL_2693884, EPI_ISL_2693885, EPI_ISL_2693886, EPI_ISL_2693887, EPI_ISL_2693888, EPI_ISL_2693889, EPI_ISL_2693890, EPI_ISL_2693891, EPI_ISL_2693892, EPI_ISL_2693893,
EPI_ISL_2693894, EPI_ISL_2693899, EPI_ISL_2693901, EPI_ISL_2893243, EPI_ISL_2893245, EPI_ISL_2893246, EPI_ISL_2893247, EPI_ISL_2893248, EPI_ISL_2893249, EPI_ISL_2893250, EPI_ISL_2893251, EPI_ISL_2893252, EPI_ISL_2893253, EPI_ISL_2893254, EPI_ISL_2893255, EPI_ISL_2893256, EPI_ISL_2893257, EPI_ISL_2893258, EPI_ISL_2893259, EPI_ISL_2893260, EPI_ISL_2893261, EPI_ISL_2893262,
EPI_ISL_2893263, EPI_ISL_2893264, EPI_ISL_2893265, EPI_ISL_2893266, EPI_ISL_2893267, EPI_ISL_2893268, EPI_ISL_2893269, EPI_ISL_2893270, EPI_ISL_2893271, EPI_ISL_2893272, EPI_ISL_2893273, EPI_ISL_2893274, EPI_ISL_2893275, EPI_ISL_2893276, EPI_ISL_2893277, EPI_ISL_2893278, EPI_ISL_2893279, EPI_ISL_2893293, EPI_ISL_2893294, EPI_ISL_2893295, EPI_ISL_2893296, EPI_ISL_2893297,
EPI_ISL_2893298, EPI_ISL_2893299, EPI_ISL_3275348, EPI_ISL_3275349, EPI_ISL_3275350, EPI_ISL_3275351, EPI_ISL_3275352, EPI_ISL_3275353, EPI_ISL_3275354, EPI_ISL_3275355, EPI_ISL_3275356, EPI_ISL_3275357, EPI_ISL_3275358, EPI_ISL_3275359, EPI_ISL_3275360, EPI_ISL_3275361, EPI_ISL_3275362, EPI_ISL_3275363, EPI_ISL_3275364, EPI_ISL_3275365, EPI_ISL_3275366, EPI_ISL_3275367,
EPI_ISL_3275368, EPI_ISL_3275369, EPI_ISL_3275370, EPI_ISL_3275371, EPI_ISL_3275372, EPI_ISL_3275373, EPI_ISL_3275374, EPI_ISL_3275375, EPI_ISL_3275376, EPI_ISL_3275377, EPI_ISL_3275378, EPI_ISL_3275379
EPI_ISL_2727176, EPI_ISL_2727177, EPI_ISL_2727182, EPI_ISL_2727183, EPI_ISL_2727186, EPI_ISL_2727189, EPI_ISL_2727195, EPI_ISL_2727196, EPI_ISL_2727197, EPI_ISL_2727198, EPI_ISL_2727200, EPI_ISL_2727204, EPI_ISL_2727205, EPI_ISL_2727206, EPI_ISL_2727208, EPI_ISL_2727211, EPI_ISL_2727212, EPI_ISL_2727215, EPI_ISL_2727216, EPI_ISL_2727217, EPI_ISL_2727218, EPI_ISL_2727220,	NHLS_VIRO Eastern Cape	KRISP, KZn Research Innovation and Sequencing Platform	Emmanuel SJ; Giandhari J; Khan S; Laguda-Akingba O; Lessells R; Mdlalose K; Pillay S; Tegally H; Wilkinson E; York D; de Oliveira T
EPI_ISL_2727221, EPI_ISL_2727222, EPI_ISL_2727224, EPI_ISL_2727226, EPI_ISL_2727227, EPI_ISL_2727228, EPI_ISL_2727229, EPI_ISL_2727231, EPI_ISL_2727232, EPI_ISL_2955487, EPI_ISL_2955488, EPI_ISL_2955489, EPI_ISL_2955490, EPI_ISL_2955491, EPI_ISL_2955493, EPI_ISL_2955494, EPI_ISL_2955495, EPI_ISL_2955497, EPI_ISL_2955498, EPI_ISL_2955499
EPI_ISL_745188	Nababeep Hospital	National Health Laboratory Service (NHLS), Tygerberg	Bronwyn Kleinhans; Eduan Wilkindon; Gert van Zyl; Houriiyah Tegally; Kayla Delaney; Susan Engelbrecht; Tulio de Oliveira; Wolfgang Preiser
EPI_ISL_2547343	Nababeep Hospital	National Health Laboratory Service/University of Cape Town (NHLS/UCT)	Arash Iranzadeh; Bruna Galvao; Carolyn Williamson; Deelan Doolabh; Diana Hardie; Gert Marais; Innocent Mudau; Lynn Tyers; Marvin Hsiao; Stephen Korsman
EPI_ISL_622942, EPI_ISL_622944, EPI_ISL_622945, EPI_ISL_622954, EPI_ISL_622958	National Health Laboratory Service	National Institute for Communicable Diseases of the National Health Laboratory Service	Allam M; Bhiman JN; Ismail A; Khumalo Z; Kwenda S; Mnyameni F; Mohale T; Mtshali P; Subramoney K
EPI_ISL_464112, EPI_ISL_464113, EPI_ISL_464114, EPI_ISL_464115, EPI_ISL_464116, EPI_ISL_464118, EPI_ISL_464119, EPI_ISL_464120, EPI_ISL_464121, EPI_ISL_464122, EPI_ISL_464123, EPI_ISL_464125, EPI_ISL_464126, EPI_ISL_464127, EPI_ISL_464128, EPI_ISL_464129, EPI_ISL_464130, EPI_ISL_464131, EPI_ISL_464132, EPI_ISL_464133, EPI_ISL_464135, EPI_ISL_464136, EPI_ISL_464137, EPI_ISL_464138,	National Health Laboratory Service (NHLS), Tygerberg	Division of Medical Virology, Stellenbosch University and National Health Laboratory Service (NHLS)	Bronwyn Kleinhans; Eduan Wilkindon; Gert van Zyl; Houriiyah Tegally; Kayla Delaney; Susan Engelbrecht; Tulio de Oliveira; Wolfgang Preiser
EPI_ISL_464139, EPI_ISL_464140, EPI_ISL_464141, EPI_ISL_464142, EPI_ISL_464145, EPI_ISL_464147, EPI_ISL_464149, EPI_ISL_464151, EPI_ISL_464153, EPI_ISL_464154, EPI_ISL_464155, EPI_ISL_464156, EPI_ISL_464157
EPI_ISL_634978, EPI_ISL_634979, EPI_ISL_634981, EPI_ISL_634983, EPI_ISL_634984, EPI_ISL_634985, EPI_ISL_634986, EPI_ISL_634987, EPI_ISL_634988, EPI_ISL_634989, EPI_ISL_634990, EPI_ISL_634991, EPI_ISL_634993, EPI_ISL_634994, EPI_ISL_634995, EPI_ISL_634996, EPI_ISL_634997, EPI_ISL_634998, EPI_ISL_634999, EPI_ISL_635000, EPI_ISL_635001, EPI_ISL_635002, EPI_ISL_635003, EPI_ISL_635004,	National Health Laboratory Service - Inkosi Albert Luthuli Central Hospital (NHLS-IALCH)	KRISP, KZN Research Innovation and Sequencing Platform	Giandhari J; Khan S; Lessells R; Mdlalose K; Pillay S; Tegally H; Wilkinson E; York D; de Oliveira T
EPI_ISL_635005, EPI_ISL_635006, EPI_ISL_635007, EPI_ISL_635008, EPI_ISL_635009, EPI_ISL_635010, EPI_ISL_635011, EPI_ISL_635012, EPI_ISL_635013, EPI_ISL_635014, EPI_ISL_635015, EPI_ISL_635016, EPI_ISL_635017, EPI_ISL_635018, EPI_ISL_635019, EPI_ISL_635020, EPI_ISL_635021, EPI_ISL_635022, EPI_ISL_635024, EPI_ISL_635025, EPI_ISL_635026, EPI_ISL_635027, EPI_ISL_635028, EPI_ISL_635029,
EPI_ISL_635030, EPI_ISL_635031, EPI_ISL_635032, EPI_ISL_635033, EPI_ISL_635034, EPI_ISL_635035, EPI_ISL_635036, EPI_ISL_635037, EPI_ISL_635038, EPI_ISL_635039, EPI_ISL_635040, EPI_ISL_635041, EPI_ISL_635042, EPI_ISL_635043, EPI_ISL_635044, EPI_ISL_635045, EPI_ISL_635046, EPI_ISL_635047, EPI_ISL_635048, EPI_ISL_635049, EPI_ISL_635050, EPI_ISL_635051, EPI_ISL_635052, EPI_ISL_635053,
EPI_ISL_635054, EPI_ISL_635055, EPI_ISL_635056, EPI_ISL_635057, EPI_ISL_635058
EPI_ISL_944124, EPI_ISL_944125, EPI_ISL_944126, EPI_ISL_944127, EPI_ISL_944128, EPI_ISL_944129, EPI_ISL_944130, EPI_ISL_944131, EPI_ISL_944132, EPI_ISL_944133, EPI_ISL_944134, EPI_ISL_944135, EPI_ISL_944136, EPI_ISL_944137, EPI_ISL_944138, EPI_ISL_944139, EPI_ISL_944140, EPI_ISL_944141, EPI_ISL_944142, EPI_ISL_944143, EPI_ISL_944144, EPI_ISL_944145, EPI_ISL_944146, EPI_ISL_944147,	National Health Laboratory Service, South Africa	KRISP, KZN Research Innovation and Sequencing Platform	Emmanuel SJ; Giandhari J; Khan S; Laguda-Akingba O; Lessells R; Maslo C; Mdlalose K; Naidoo Y; Pillay S; Ramphal U; Sitharam L; Tegally H; Wilkinson E; York D; de Oliveira T
EPI_ISL_944148, EPI_ISL_944149, EPI_ISL_944150, EPI_ISL_944151, EPI_ISL_944152, EPI_ISL_944153, EPI_ISL_944154, EPI_ISL_944155, EPI_ISL_944156, EPI_ISL_944157, EPI_ISL_944158, EPI_ISL_944159, EPI_ISL_944160, EPI_ISL_944161, EPI_ISL_944162, EPI_ISL_944163, EPI_ISL_944164, EPI_ISL_944165, EPI_ISL_944166, EPI_ISL_944167, EPI_ISL_944168, EPI_ISL_944169, EPI_ISL_944170, EPI_ISL_944171,
EPI_ISL_944172, EPI_ISL_944173, EPI_ISL_944174, EPI_ISL_944175, EPI_ISL_944176, EPI_ISL_944177, EPI_ISL_1250424, EPI_ISL_1250425, EPI_ISL_1250427, EPI_ISL_1250428, EPI_ISL_1250430, EPI_ISL_1250431, EPI_ISL_1250432, EPI_ISL_1250434, EPI_ISL_1250436, EPI_ISL_1250437, EPI_ISL_1250439, EPI_ISL_1250441, EPI_ISL_1250442, EPI_ISL_1250446, EPI_ISL_1250447, EPI_ISL_1250448,
EPI_ISL_1250450, EPI_ISL_1250452, EPI_ISL_1250453, EPI_ISL_1250455, EPI_ISL_1250456, EPI_ISL_1250458, EPI_ISL_1250462, EPI_ISL_1250463, EPI_ISL_1250465, EPI_ISL_1250466, EPI_ISL_1250468, EPI_ISL_1250469, EPI_ISL_1250472, EPI_ISL_1250474, EPI_ISL_1250476, EPI_ISL_1250480, EPI_ISL_1250482, EPI_ISL_1250483, EPI_ISL_1250485, EPI_ISL_1250486, EPI_ISL_1250488, EPI_ISL_1250490,
EPI_ISL_1250491, EPI_ISL_1250493, EPI_ISL_1250494, EPI_ISL_1250496, EPI_ISL_1250497, EPI_ISL_1250499, EPI_ISL_1250501, EPI_ISL_1250502, EPI_ISL_1250504, EPI_ISL_1366754, EPI_ISL_1366757, EPI_ISL_1366759, EPI_ISL_1366760, EPI_ISL_1366761, EPI_ISL_1366762, EPI_ISL_1366764, EPI_ISL_1366765, EPI_ISL_1366766, EPI_ISL_1366767, EPI_ISL_1366768, EPI_ISL_1366769, EPI_ISL_1366770,
EPI_ISL_1366771, EPI_ISL_1366772, EPI_ISL_1366773, EPI_ISL_1366774, EPI_ISL_1366775, EPI_ISL_1366776, EPI_ISL_1366777, EPI_ISL_1366778, EPI_ISL_1366779, EPI_ISL_1366780, EPI_ISL_1366781, EPI_ISL_1366782, EPI_ISL_1366783, EPI_ISL_1366785, EPI_ISL_1366786, EPI_ISL_1366787, EPI_ISL_1366788, EPI_ISL_1366789, EPI_ISL_1366790, EPI_ISL_1366791, EPI_ISL_1366792, EPI_ISL_1366793,
EPI_ISL_1366794, EPI_ISL_1366795, EPI_ISL_1366796, EPI_ISL_1366797, EPI_ISL_1366798, EPI_ISL_1366799, EPI_ISL_1366800, EPI_ISL_1366801, EPI_ISL_1366802, EPI_ISL_1366804, EPI_ISL_1366805, EPI_ISL_1366807, EPI_ISL_1366808, EPI_ISL_1366809, EPI_ISL_1366810, EPI_ISL_1366812, EPI_ISL_1366813, EPI_ISL_1366814, EPI_ISL_1366815, EPI_ISL_1366816, EPI_ISL_1366817, EPI_ISL_1366818,
EPI_ISL_1366819, EPI_ISL_1366820, EPI_ISL_1366821, EPI_ISL_1366822, EPI_ISL_1366823, EPI_ISL_1366824, EPI_ISL_1366825, EPI_ISL_1366826, EPI_ISL_1366827, EPI_ISL_1366828, EPI_ISL_1366829, EPI_ISL_1366830, EPI_ISL_1366831, EPI_ISL_1366832, EPI_ISL_1366833, EPI_ISL_1366834, EPI_ISL_1366835, EPI_ISL_1366836, EPI_ISL_1366839, EPI_ISL_1366840, EPI_ISL_1366841, EPI_ISL_1366842,
EPI_ISL_1366843, EPI_ISL_1366845, EPI_ISL_1366846, EPI_ISL_1366847, EPI_ISL_1366848, EPI_ISL_1366849, EPI_ISL_1366850, EPI_ISL_1366851, EPI_ISL_1366852, EPI_ISL_1366854, EPI_ISL_1366855, EPI_ISL_1366856, EPI_ISL_1366857, EPI_ISL_1366858, EPI_ISL_1366859, EPI_ISL_1366860, EPI_ISL_1366861, EPI_ISL_1366862, EPI_ISL_1366863, EPI_ISL_1366864, EPI_ISL_1366865, EPI_ISL_1366866,
EPI_ISL_1366867, EPI_ISL_1366868, EPI_ISL_1366869, EPI_ISL_1366870, EPI_ISL_1366871, EPI_ISL_1366872, EPI_ISL_1366873, EPI_ISL_1366874, EPI_ISL_1366875, EPI_ISL_1366876, EPI_ISL_1366877, EPI_ISL_1366878, EPI_ISL_1366879, EPI_ISL_1366880, EPI_ISL_1366881, EPI_ISL_1366882, EPI_ISL_1366883, EPI_ISL_1366885, EPI_ISL_1366886, EPI_ISL_1366887, EPI_ISL_1366888, EPI_ISL_1550915,
EPI_ISL_1550920, EPI_ISL_1550921, EPI_ISL_1550923, EPI_ISL_1550924, EPI_ISL_1550926, EPI_ISL_1550928, EPI_ISL_1550930, EPI_ISL_1550933, EPI_ISL_1550934, EPI_ISL_1550935, EPI_ISL_1550938, EPI_ISL_1550941, EPI_ISL_1550942, EPI_ISL_1550947, EPI_ISL_1550948, EPI_ISL_1550952, EPI_ISL_1550956, EPI_ISL_1550957, EPI_ISL_1550960, EPI_ISL_1817755, EPI_ISL_1817756, EPI_ISL_1817757,
EPI_ISL_1817758, EPI_ISL_1817759, EPI_ISL_1817760, EPI_ISL_1817761, EPI_ISL_1817762, EPI_ISL_1817763, EPI_ISL_1817764, EPI_ISL_1817765, EPI_ISL_1817766, EPI_ISL_1817767, EPI_ISL_1817768, EPI_ISL_1817769, EPI_ISL_1817770, EPI_ISL_1817771, EPI_ISL_1817772, EPI_ISL_1817773, EPI_ISL_1817774, EPI_ISL_1817775, EPI_ISL_1817776, EPI_ISL_1817777, EPI_ISL_1817778, EPI_ISL_1817779,
EPI_ISL_1817780, EPI_ISL_1817781, EPI_ISL_1817782, EPI_ISL_1817783, EPI_ISL_1817855, EPI_ISL_1817856, EPI_ISL_1817857, EPI_ISL_1817858, EPI_ISL_1817859, EPI_ISL_1817860, EPI_ISL_1817861, EPI_ISL_1817862, EPI_ISL_1817863, EPI_ISL_1817864, EPI_ISL_2086228, EPI_ISL_2086230, EPI_ISL_2086234, EPI_ISL_2086235, EPI_ISL_2086237, EPI_ISL_2086238, EPI_ISL_2086240, EPI_ISL_2086241,
EPI_ISL_2086242, EPI_ISL_2086244, EPI_ISL_2086245, EPI_ISL_2086246, EPI_ISL_2086247, EPI_ISL_2494729, EPI_ISL_2494753, EPI_ISL_2494755, EPI_ISL_2494770, EPI_ISL_2494771, EPI_ISL_2494772, EPI_ISL_2494773, EPI_ISL_2494775, EPI_ISL_2494778, EPI_ISL_2494779, EPI_ISL_2494780, EPI_ISL_2494781, EPI_ISL_2494784, EPI_ISL_2494785, EPI_ISL_2494786, EPI_ISL_2494787, EPI_ISL_2494789,
EPI_ISL_2494790, EPI_ISL_2494791, EPI_ISL_2494792, EPI_ISL_2494793, EPI_ISL_2494795, EPI_ISL_2494796, EPI_ISL_2494798, EPI_ISL_2494799, EPI_ISL_2494800, EPI_ISL_2494801, EPI_ISL_2494802, EPI_ISL_2494803, EPI_ISL_2494804, EPI_ISL_2494805, EPI_ISL_2494806, EPI_ISL_2494807, EPI_ISL_2494808, EPI_ISL_2494809, EPI_ISL_2494810, EPI_ISL_2494811, EPI_ISL_2494812, EPI_ISL_2494813,
EPI_ISL_2494814, EPI_ISL_2494815, EPI_ISL_2494816, EPI_ISL_2494817, EPI_ISL_2494818, EPI_ISL_2494819, EPI_ISL_2494820, EPI_ISL_2494821, EPI_ISL_2494823, EPI_ISL_2494824, EPI_ISL_2494825, EPI_ISL_2494826, EPI_ISL_2494827, EPI_ISL_2494828, EPI_ISL_2494829, EPI_ISL_2494832, EPI_ISL_2494833, EPI_ISL_2494834, EPI_ISL_2494835, EPI_ISL_2494836, EPI_ISL_2494837, EPI_ISL_2494838,
EPI_ISL_2494839, EPI_ISL_2494840, EPI_ISL_2494841, EPI_ISL_2494842, EPI_ISL_2494843, EPI_ISL_2494845, EPI_ISL_2494846, EPI_ISL_2494847, EPI_ISL_2494848, EPI_ISL_2494849, EPI_ISL_2494850, EPI_ISL_2494851, EPI_ISL_2494852, EPI_ISL_2494853, EPI_ISL_2494854, EPI_ISL_2494855, EPI_ISL_2494856, EPI_ISL_2494857, EPI_ISL_2494858, EPI_ISL_2494860, EPI_ISL_2494861, EPI_ISL_2494863,
EPI_ISL_2494865, EPI_ISL_2494866, EPI_ISL_2494869, EPI_ISL_2494873, EPI_ISL_2494875, EPI_ISL_2494876, EPI_ISL_2494877, EPI_ISL_2494883, EPI_ISL_2494886, EPI_ISL_2494887, EPI_ISL_2495046, EPI_ISL_2495047, EPI_ISL_2495049, EPI_ISL_2495050, EPI_ISL_2495051, EPI_ISL_2495052, EPI_ISL_2495053
see above
EPI_ISL_1048431, EPI_ISL_1048432, EPI_ISL_1048433, EPI_ISL_1048434, EPI_ISL_1048435, EPI_ISL_1048436, EPI_ISL_1048437, EPI_ISL_1048438, EPI_ISL_1048439, EPI_ISL_1048440, EPI_ISL_1048441, EPI_ISL_1048442, EPI_ISL_1048443, EPI_ISL_1048444, EPI_ISL_1048445, EPI_ISL_1048446, EPI_ISL_1048447, EPI_ISL_1048448, EPI_ISL_1048449, EPI_ISL_1048450, EPI_ISL_1048451, EPI_ISL_1048452,
EPI_ISL_1048453, EPI_ISL_1048454, EPI_ISL_1048455, EPI_ISL_1048456, EPI_ISL_1048457, EPI_ISL_1048458, EPI_ISL_1048459, EPI_ISL_1048460, EPI_ISL_1048461, EPI_ISL_1048462, EPI_ISL_1048463, EPI_ISL_1048464, EPI_ISL_1048465, EPI_ISL_1048466, EPI_ISL_1048467, EPI_ISL_1048468, EPI_ISL_1048469, EPI_ISL_1048470, EPI_ISL_1048471, EPI_ISL_1048472, EPI_ISL_1048473, EPI_ISL_1048474,
EPI_ISL_1048475, EPI_ISL_1048476, EPI_ISL_1048477, EPI_ISL_1048478, EPI_ISL_1048479, EPI_ISL_1048481, EPI_ISL_1048482, EPI_ISL_1048484, EPI_ISL_1048485, EPI_ISL_1048486, EPI_ISL_1048487, EPI_ISL_1048488, EPI_ISL_1048489, EPI_ISL_1048490, EPI_ISL_1048491, EPI_ISL_1048492, EPI_ISL_1048493, EPI_ISL_1048494, EPI_ISL_1048495, EPI_ISL_1048496, EPI_ISL_1048497, EPI_ISL_1048498,
EPI_ISL_1048500, EPI_ISL_1048502, EPI_ISL_1048503, EPI_ISL_1048504, EPI_ISL_1048506, EPI_ISL_1048507, EPI_ISL_1048508, EPI_ISL_1048509, EPI_ISL_1048510, EPI_ISL_1048511, EPI_ISL_1048512, EPI_ISL_1048513, EPI_ISL_1048514, EPI_ISL_1048515, EPI_ISL_1048516, EPI_ISL_1048517, EPI_ISL_1048519, EPI_ISL_1048520, EPI_ISL_1048521, EPI_ISL_1048522, EPI_ISL_1048523, EPI_ISL_1048524,
EPI_ISL_1048526, EPI_ISL_1048527, EPI_ISL_1048528, EPI_ISL_1048529, EPI_ISL_1048530, EPI_ISL_1048532, EPI_ISL_1048533, EPI_ISL_1048534, EPI_ISL_1048535, EPI_ISL_1048536, EPI_ISL_1048540, EPI_ISL_1048541, EPI_ISL_1048542, EPI_ISL_1048544, EPI_ISL_1048545, EPI_ISL_1048547, EPI_ISL_1048548, EPI_ISL_1048550, EPI_ISL_1048552, EPI_ISL_1048553, EPI_ISL_1048554, EPI_ISL_1048555,
EPI_ISL_1048556, EPI_ISL_1048557, EPI_ISL_1048558, EPI_ISL_1048559, EPI_ISL_1048560, EPI_ISL_1048562, EPI_ISL_1048564, EPI_ISL_1048565, EPI_ISL_1048566, EPI_ISL_1048567, EPI_ISL_1048568, EPI_ISL_1371906, EPI_ISL_1371907, EPI_ISL_1371908, EPI_ISL_1371909, EPI_ISL_1371910, EPI_ISL_1371911, EPI_ISL_1371912, EPI_ISL_1371913, EPI_ISL_1371914, EPI_ISL_1371915, EPI_ISL_1371916,
EPI_ISL_1371917, EPI_ISL_1371918, EPI_ISL_1371919, EPI_ISL_1371920, EPI_ISL_1371921, EPI_ISL_1371922, EPI_ISL_1371923, EPI_ISL_1371924, EPI_ISL_1371925, EPI_ISL_1371926, EPI_ISL_1371927, EPI_ISL_1371928, EPI_ISL_1371929, EPI_ISL_1371930, EPI_ISL_1371931, EPI_ISL_1371932, EPI_ISL_1371933, EPI_ISL_1371995, EPI_ISL_1371996, EPI_ISL_1371997, EPI_ISL_1371998, EPI_ISL_1371999,
EPI_ISL_1372000, EPI_ISL_1372001, EPI_ISL_1372002, EPI_ISL_1372003, EPI_ISL_1372004, EPI_ISL_1372005, EPI_ISL_1372006, EPI_ISL_2617186, EPI_ISL_2617187, EPI_ISL_2617188, EPI_ISL_2617189, EPI_ISL_2617190, EPI_ISL_2617191, EPI_ISL_2617192, EPI_ISL_2617193, EPI_ISL_2617194, EPI_ISL_2617195, EPI_ISL_2617196, EPI_ISL_2617197, EPI_ISL_2617198, EPI_ISL_2617199, EPI_ISL_2617203,
EPI_ISL_2617204, EPI_ISL_2617205, EPI_ISL_2617206, EPI_ISL_2617207, EPI_ISL_2617208, EPI_ISL_2617209, EPI_ISL_2617210, EPI_ISL_2617211, EPI_ISL_2617212, EPI_ISL_2617213, EPI_ISL_2617214, EPI_ISL_2617215, EPI_ISL_2617216, EPI_ISL_2688531, EPI_ISL_2688532, EPI_ISL_2688533, EPI_ISL_2688534, EPI_ISL_2688536, EPI_ISL_2688537, EPI_ISL_2688538, EPI_ISL_2688539, EPI_ISL_2688540,
EPI_ISL_2688541, EPI_ISL_2688542, EPI_ISL_2688543, EPI_ISL_2688544, EPI_ISL_2688545, EPI_ISL_2688546, EPI_ISL_2688549, EPI_ISL_2688550, EPI_ISL_2688551, EPI_ISL_2688552, EPI_ISL_2688553, EPI_ISL_2688557, EPI_ISL_2688558, EPI_ISL_2688560, EPI_ISL_2688561, EPI_ISL_2688562, EPI_ISL_2688563, EPI_ISL_2688564, EPI_ISL_2688565, EPI_ISL_2688566, EPI_ISL_2688567, EPI_ISL_2688568,
EPI_ISL_2688569, EPI_ISL_2688570, EPI_ISL_2688571, EPI_ISL_2688572, EPI_ISL_2688574, EPI_ISL_2688575
EPI_ISL_1363124, EPI_ISL_1363125, EPI_ISL_1363126, EPI_ISL_1363130, EPI_ISL_1363131, EPI_ISL_1363136, EPI_ISL_1363137, EPI_ISL_1363138, EPI_ISL_1363139, EPI_ISL_1363140, EPI_ISL_1363142, EPI_ISL_1363144, EPI_ISL_1363145, EPI_ISL_1363147, EPI_ISL_1363148, EPI_ISL_1363149	National Health Laboratory Services	National Health Laboratory Services	Arshad Ismail; Florette Treurnicht; Kathleen Subramoney
EPI_ISL_4078250, EPI_ISL_4078251	National Health Laboratory Services, Virology	National Health Laboratory Services, Virology	Florette Treurnicht; Kathleen Subramoney
EPI_ISL_4891499, EPI_ISL_4891518	National Institute For Communicable Diseases Of The National Health Laboratory Service	National Institute for Communicable Diseases of the National Health Laboratory Service	Amoako DG; Bhiman JN; Everatt J; Ismail A; Mahlangu B; Mnguni A; Mohale T; Ntuli N; Scheepers C
EPI_ISL_417186, EPI_ISL_430297, EPI_ISL_435058, EPI_ISL_435059, EPI_ISL_450296, EPI_ISL_450297, EPI_ISL_450298, EPI_ISL_450299, EPI_ISL_450300, EPI_ISL_450301, EPI_ISL_450495, EPI_ISL_470878, EPI_ISL_470879, EPI_ISL_470880, EPI_ISL_490256, EPI_ISL_490257, EPI_ISL_490258, EPI_ISL_490259, EPI_ISL_490260, EPI_ISL_490261, EPI_ISL_490262, EPI_ISL_490263, EPI_ISL_490264, EPI_ISL_490266,	National Institute For Communicable Diseases Of The National Health Laboratory Service	National Institute for Communicable Diseases of the National Health Laboratory Service	A; Allam M; Amoako DG; Bhiman JN; Everatt J; Ismail A; Khumalo Z; Kwenda S; Mahlangu B; Mnguni A; Mnyameni F; Mohale T; Mtshali P; Ntuli N; Scheepers C; Subramoney K; van Heusden P; von Gottberg
EPI_ISL_490267, EPI_ISL_490268, EPI_ISL_490269, EPI_ISL_490270, EPI_ISL_490271, EPI_ISL_490272, EPI_ISL_490273, EPI_ISL_490274, EPI_ISL_490275, EPI_ISL_490276, EPI_ISL_490277, EPI_ISL_490278, EPI_ISL_490279, EPI_ISL_490280, EPI_ISL_490281, EPI_ISL_490282, EPI_ISL_490283, EPI_ISL_490284, EPI_ISL_490285, EPI_ISL_490286, EPI_ISL_490287, EPI_ISL_490289, EPI_ISL_490290, EPI_ISL_490291,
EPI_ISL_490292, EPI_ISL_490293, EPI_ISL_490294, EPI_ISL_490295, EPI_ISL_490296, EPI_ISL_490297, EPI_ISL_490298, EPI_ISL_490299, EPI_ISL_490300, EPI_ISL_490301, EPI_ISL_490302, EPI_ISL_490303, EPI_ISL_490304, EPI_ISL_490305, EPI_ISL_490306, EPI_ISL_490307, EPI_ISL_490308, EPI_ISL_490309, EPI_ISL_490310, EPI_ISL_490311, EPI_ISL_490312, EPI_ISL_490313, EPI_ISL_490314, EPI_ISL_504186,
EPI_ISL_504190, EPI_ISL_504191, EPI_ISL_504194, EPI_ISL_504195, EPI_ISL_504196, EPI_ISL_504199, EPI_ISL_504200, EPI_ISL_504201, EPI_ISL_504202, EPI_ISL_504203, EPI_ISL_504204, EPI_ISL_504205, EPI_ISL_504206, EPI_ISL_504208, EPI_ISL_504210, EPI_ISL_504211, EPI_ISL_504212, EPI_ISL_504213, EPI_ISL_504214, EPI_ISL_504215, EPI_ISL_504217, EPI_ISL_504218, EPI_ISL_504220, EPI_ISL_504221,
EPI_ISL_504223, EPI_ISL_504224, EPI_ISL_504226, EPI_ISL_504227, EPI_ISL_504228, EPI_ISL_504230, EPI_ISL_504231, EPI_ISL_504236, EPI_ISL_504243, EPI_ISL_514355, EPI_ISL_514357, EPI_ISL_514358, EPI_ISL_514359, EPI_ISL_514360, EPI_ISL_514363, EPI_ISL_514364, EPI_ISL_514366, EPI_ISL_514367, EPI_ISL_514370, EPI_ISL_514371, EPI_ISL_514372, EPI_ISL_514373, EPI_ISL_514374, EPI_ISL_514375,
EPI_ISL_514376, EPI_ISL_514377, EPI_ISL_514379, EPI_ISL_514380, EPI_ISL_514381, EPI_ISL_514382, EPI_ISL_514383, EPI_ISL_514384, EPI_ISL_514385, EPI_ISL_514386, EPI_ISL_514387, EPI_ISL_514388, EPI_ISL_514389, EPI_ISL_514390, EPI_ISL_514391, EPI_ISL_514392, EPI_ISL_514393, EPI_ISL_514396, EPI_ISL_514398, EPI_ISL_514400, EPI_ISL_514401, EPI_ISL_514402, EPI_ISL_514403, EPI_ISL_514404,
EPI_ISL_514405, EPI_ISL_514406, EPI_ISL_514407, EPI_ISL_514409, EPI_ISL_514410, EPI_ISL_514411, EPI_ISL_514412, EPI_ISL_514414, EPI_ISL_514415, EPI_ISL_514416, EPI_ISL_514417, EPI_ISL_514418, EPI_ISL_514419, EPI_ISL_514420, EPI_ISL_514421, EPI_ISL_514423, EPI_ISL_514424, EPI_ISL_515133, EPI_ISL_515135, EPI_ISL_515138, EPI_ISL_515140, EPI_ISL_515147, EPI_ISL_515148, EPI_ISL_515149,
EPI_ISL_515150, EPI_ISL_515151, EPI_ISL_515152, EPI_ISL_515153, EPI_ISL_515156, EPI_ISL_515159, EPI_ISL_515160, EPI_ISL_515161, EPI_ISL_515162, EPI_ISL_515164, EPI_ISL_515166, EPI_ISL_515167, EPI_ISL_515169, EPI_ISL_515170, EPI_ISL_515171, EPI_ISL_515172, EPI_ISL_515176, EPI_ISL_515177, EPI_ISL_515178, EPI_ISL_515179, EPI_ISL_515180, EPI_ISL_622894, EPI_ISL_622895, EPI_ISL_622896,
EPI_ISL_622897, EPI_ISL_622898, EPI_ISL_622899, EPI_ISL_622900, EPI_ISL_622901, EPI_ISL_622902, EPI_ISL_622903, EPI_ISL_622904, EPI_ISL_622905, EPI_ISL_622906, EPI_ISL_622907, EPI_ISL_622908, EPI_ISL_622909, EPI_ISL_622910, EPI_ISL_622911, EPI_ISL_622912, EPI_ISL_622913, EPI_ISL_622914, EPI_ISL_622915, EPI_ISL_622916, EPI_ISL_622917, EPI_ISL_622918, EPI_ISL_622919, EPI_ISL_622920,
EPI_ISL_622921, EPI_ISL_622922, EPI_ISL_622934, EPI_ISL_622935, EPI_ISL_622936, EPI_ISL_622937, EPI_ISL_622938, EPI_ISL_622939, EPI_ISL_622940, EPI_ISL_622941, EPI_ISL_2433725, EPI_ISL_2433749, EPI_ISL_2433750, EPI_ISL_2433759, EPI_ISL_2433760, EPI_ISL_2433761, EPI_ISL_2433765, EPI_ISL_2433768, EPI_ISL_2433770, EPI_ISL_2433771, EPI_ISL_2433772, EPI_ISL_2433774, EPI_ISL_2433776,
EPI_ISL_2433797, EPI_ISL_2433798, EPI_ISL_2433799, EPI_ISL_2433800, EPI_ISL_2433802, EPI_ISL_2433808, EPI_ISL_2433809, EPI_ISL_2433810, EPI_ISL_2433813, EPI_ISL_2433815, EPI_ISL_2433816, EPI_ISL_2433819, EPI_ISL_2433820, EPI_ISL_2433825, EPI_ISL_2433828, EPI_ISL_2433829, EPI_ISL_2433830, EPI_ISL_2433843, EPI_ISL_2433844, EPI_ISL_2433847, EPI_ISL_2433848, EPI_ISL_2444013,
EPI_ISL_2444020, EPI_ISL_2444027, EPI_ISL_2444034, EPI_ISL_2444038, EPI_ISL_2444042, EPI_ISL_2444044, EPI_ISL_2444051, EPI_ISL_2444053, EPI_ISL_2444054, EPI_ISL_2444064, EPI_ISL_2444066, EPI_ISL_2444068, EPI_ISL_2444069, EPI_ISL_2444070, EPI_ISL_2444071, EPI_ISL_2444072, EPI_ISL_2444073, EPI_ISL_2444074, EPI_ISL_2444076, EPI_ISL_2444077, EPI_ISL_2444078, EPI_ISL_2444080,
EPI_ISL_2444081, EPI_ISL_2444086, EPI_ISL_2444087, EPI_ISL_2444090, EPI_ISL_2444092, EPI_ISL_2447827, EPI_ISL_2447834, EPI_ISL_2447837, EPI_ISL_2447845, EPI_ISL_2447860, EPI_ISL_2447877, EPI_ISL_2447878, EPI_ISL_2447879, EPI_ISL_2447880, EPI_ISL_2447883, EPI_ISL_2447886, EPI_ISL_2447888, EPI_ISL_2447894, EPI_ISL_2447895, EPI_ISL_2447896, EPI_ISL_2662708, EPI_ISL_2662709,
EPI_ISL_2662710, EPI_ISL_2662711, EPI_ISL_2662712, EPI_ISL_2662714, EPI_ISL_2662715, EPI_ISL_2662716, EPI_ISL_2662717, EPI_ISL_2662718, EPI_ISL_2662719, EPI_ISL_2662720, EPI_ISL_2662721, EPI_ISL_2662722, EPI_ISL_2662723, EPI_ISL_2662725, EPI_ISL_4030093
EPI_ISL_939656, EPI_ISL_939657, EPI_ISL_939658, EPI_ISL_939659, EPI_ISL_1239850, EPI_ISL_1239851, EPI_ISL_1239852, EPI_ISL_1239853, EPI_ISL_1239854, EPI_ISL_1239855, EPI_ISL_1827555, EPI_ISL_1827557, EPI_ISL_1827559, EPI_ISL_1827560, EPI_ISL_1827562, EPI_ISL_1827565, EPI_ISL_1827567, EPI_ISL_1827568, EPI_ISL_1827573, EPI_ISL_1827575, EPI_ISL_1827576, EPI_ISL_1827577,	National Institute for Communicable Diseases,National Health Laboratory Services, Gauteng, South Africa	National Institute for Communicable Diseases of the National Health Laboratory Service	Allam M; Amoako DG; Bhiman JN; Ismail A; Mahlangu B; Mohale T; Ntuli N; Scheepers C
EPI_ISL_1827578, EPI_ISL_1827579, EPI_ISL_1827580, EPI_ISL_1827581, EPI_ISL_1827582, EPI_ISL_1827583, EPI_ISL_1827584, EPI_ISL_1827585, EPI_ISL_1827586, EPI_ISL_1827587, EPI_ISL_1827588, EPI_ISL_1827589, EPI_ISL_1827590, EPI_ISL_1827591, EPI_ISL_1827592, EPI_ISL_1827594, EPI_ISL_1827595, EPI_ISL_1827596, EPI_ISL_1827597, EPI_ISL_1827598, EPI_ISL_1827599, EPI_ISL_1827600,
EPI_ISL_1827601, EPI_ISL_1827602, EPI_ISL_1827603, EPI_ISL_1827604, EPI_ISL_1827605, EPI_ISL_1827606, EPI_ISL_1827607, EPI_ISL_1827608, EPI_ISL_1827609, EPI_ISL_1827610, EPI_ISL_1827611, EPI_ISL_1827612, EPI_ISL_1827613, EPI_ISL_1827614, EPI_ISL_1827615, EPI_ISL_1827616, EPI_ISL_1827617, EPI_ISL_1827618, EPI_ISL_1827619, EPI_ISL_1827620, EPI_ISL_1827621, EPI_ISL_1827622,
EPI_ISL_1827623, EPI_ISL_1827624, EPI_ISL_1827625, EPI_ISL_1827631, EPI_ISL_1827632, EPI_ISL_1914788, EPI_ISL_1914789, EPI_ISL_1914790, EPI_ISL_1914791, EPI_ISL_1914792, EPI_ISL_1914793, EPI_ISL_1914794, EPI_ISL_1914795, EPI_ISL_1914796, EPI_ISL_1914797, EPI_ISL_1914798, EPI_ISL_1914799, EPI_ISL_1914800, EPI_ISL_1914801, EPI_ISL_1914802, EPI_ISL_1914804, EPI_ISL_1914806,
EPI_ISL_1914807, EPI_ISL_1914808, EPI_ISL_1914809, EPI_ISL_1914810, EPI_ISL_1914811, EPI_ISL_1914812, EPI_ISL_1914813, EPI_ISL_1914814, EPI_ISL_1914815, EPI_ISL_1914816, EPI_ISL_1914818, EPI_ISL_1914819, EPI_ISL_1914820, EPI_ISL_1914821, EPI_ISL_1914822, EPI_ISL_1914823, EPI_ISL_1914824, EPI_ISL_1914827, EPI_ISL_1914828, EPI_ISL_1914829, EPI_ISL_1914830, EPI_ISL_1914831,
EPI_ISL_1914832, EPI_ISL_1914833, EPI_ISL_1914849, EPI_ISL_1914850, EPI_ISL_1914851, EPI_ISL_1914853, EPI_ISL_1914855, EPI_ISL_1914857, EPI_ISL_1914859, EPI_ISL_1914860, EPI_ISL_1914864, EPI_ISL_1914865, EPI_ISL_1914866, EPI_ISL_1914871, EPI_ISL_1914872, EPI_ISL_1914874, EPI_ISL_1914876, EPI_ISL_1914878, EPI_ISL_1914879, EPI_ISL_1914880, EPI_ISL_1914882, EPI_ISL_1914883,
EPI_ISL_1914884, EPI_ISL_1914885, EPI_ISL_1914886, EPI_ISL_1914887, EPI_ISL_1914888, EPI_ISL_1914889, EPI_ISL_1914890, EPI_ISL_1914891, EPI_ISL_1914895, EPI_ISL_1914896, EPI_ISL_1914897, EPI_ISL_1914899, EPI_ISL_1914900, EPI_ISL_1914901, EPI_ISL_1914902, EPI_ISL_1914904, EPI_ISL_1914905, EPI_ISL_1914906, EPI_ISL_1914908, EPI_ISL_1914910, EPI_ISL_1914911, EPI_ISL_1914913,
EPI_ISL_1914914, EPI_ISL_1914915, EPI_ISL_1914916, EPI_ISL_1914917, EPI_ISL_1914918, EPI_ISL_1914919, EPI_ISL_1914921, EPI_ISL_1914923, EPI_ISL_1914925, EPI_ISL_1914926, EPI_ISL_1914927, EPI_ISL_1914929, EPI_ISL_1914930, EPI_ISL_1914932, EPI_ISL_1914933, EPI_ISL_1914934
EPI_ISL_2140697, EPI_ISL_3506363, EPI_ISL_3506437	Nelspoort Clinic wc NPP	NHLS/UCT	Arash Iranzadeh; Bruna Galvao; Carolyn Williamson; Deelan Doolabh; Diana Hardie; Gert Marais; Innocent Mudau; Kruger Marais; Lynn Tyers; Marvin Hsiao; Rageema Joseph; Sisonke; Stephen Korsman
EPI_ISL_2547420	Nelspoort Clinic wc NPP	National Health Laboratory Service/University of Cape Town (NHLS/UCT)	Arash Iranzadeh; Bruna Galvao; Carolyn Williamson; Deelan Doolabh; Diana Hardie; Gert Marais; Innocent Mudau; Lynn Tyers; Marvin Hsiao; Stephen Korsman
EPI_ISL_678548, EPI_ISL_678549, EPI_ISL_678550, EPI_ISL_678551, EPI_ISL_678552, EPI_ISL_678553, EPI_ISL_678554, EPI_ISL_678555, EPI_ISL_678556, EPI_ISL_678557, EPI_ISL_678558, EPI_ISL_678559, EPI_ISL_678560, EPI_ISL_678561, EPI_ISL_678562, EPI_ISL_678563, EPI_ISL_678564, EPI_ISL_678565, EPI_ISL_678567, EPI_ISL_678568, EPI_ISL_678571, EPI_ISL_678572, EPI_ISL_678573, EPI_ISL_678595,	Netcare	KRISP, KZN Research Innovation and Sequencing Platform	ChimukangaraB; Giandhari J; Khan S; Lessells R; Mdlalose K; Pillay S; Tegally H; Wilkinson E; York D; de Oliveira T
EPI_ISL_678596, EPI_ISL_678597, EPI_ISL_736936, EPI_ISL_736937, EPI_ISL_736961, EPI_ISL_736962, EPI_ISL_736963, EPI_ISL_736964, EPI_ISL_736965
EPI_ISL_2086211, EPI_ISL_2086212, EPI_ISL_2086214, EPI_ISL_2086215, EPI_ISL_2086216, EPI_ISL_2086218	Netcare Linksfield Hospital	KRISP, KZN Research Innovation and Sequencing Platform	Emmanuel S; Emmanuel SJ; Giandhari J; Lessells R; Naidoo Y; Pillay S; Ramphal U; Tegally H; Wilkinson E; de Oliveira T
EPI_ISL_2501092, EPI_ISL_2501093, EPI_ISL_2501094, EPI_ISL_2501095	Netcare St Augustines Hospital	KRISP, KZN Research Innovation and Sequencing Platform	Emmanuel SJ; Giandhari J; Khan S; Lessells R; Mdlalose K; Naidoo Y; Pillay S; Ramphal U; Sisonke Team; Tegally H; Wilkinson E; York D; de Oliveira T
EPI_ISL_1085951, EPI_ISL_1085952, EPI_ISL_1085953, EPI_ISL_1085954, EPI_ISL_1085955, EPI_ISL_1085956, EPI_ISL_1085957, EPI_ISL_1085958, EPI_ISL_1085959, EPI_ISL_1085960, EPI_ISL_1085961, EPI_ISL_1085962, EPI_ISL_1085963, EPI_ISL_1085964, EPI_ISL_1085965, EPI_ISL_1085966, EPI_ISL_1085967, EPI_ISL_1085968, EPI_ISL_1085969, EPI_ISL_1085970, EPI_ISL_1085971, EPI_ISL_1085972,	Netcare/AMPATH	KRISP, KZN Research Innovation and Sequencing Platform	Emmanuel SJ; Giandhari J; Khan S; Lessells R; Maslo C; Mdlalose K; Pillay S; Sitharam L; Tegally H; Wilkinson E; York D; de Oliveira T
EPI_ISL_1085976, EPI_ISL_1085978, EPI_ISL_1085979, EPI_ISL_1085980, EPI_ISL_1085981, EPI_ISL_1085982, EPI_ISL_1085983, EPI_ISL_1085984, EPI_ISL_1085985, EPI_ISL_1085986, EPI_ISL_1085987, EPI_ISL_1085988, EPI_ISL_1085989, EPI_ISL_1085991, EPI_ISL_1085993, EPI_ISL_1085994, EPI_ISL_1085995, EPI_ISL_1085996, EPI_ISL_1085997, EPI_ISL_1085998, EPI_ISL_1085999, EPI_ISL_1086000,
EPI_ISL_1086001, EPI_ISL_1086002, EPI_ISL_1086003, EPI_ISL_1086004, EPI_ISL_1086005, EPI_ISL_1086006, EPI_ISL_1086007, EPI_ISL_1086008, EPI_ISL_1086009, EPI_ISL_1086010, EPI_ISL_1086011, EPI_ISL_1086012, EPI_ISL_1086013, EPI_ISL_1086015, EPI_ISL_1086016, EPI_ISL_1086017, EPI_ISL_1086018, EPI_ISL_1086019, EPI_ISL_1086020, EPI_ISL_1086021, EPI_ISL_1086022, EPI_ISL_1086023,
EPI_ISL_1086024, EPI_ISL_1086025, EPI_ISL_1086026, EPI_ISL_1086027, EPI_ISL_1086028, EPI_ISL_1086029, EPI_ISL_1086030, EPI_ISL_1086032, EPI_ISL_1086033, EPI_ISL_1250358, EPI_ISL_1250359, EPI_ISL_1250361, EPI_ISL_1250362, EPI_ISL_1250364, EPI_ISL_1250366, EPI_ISL_1250367, EPI_ISL_1250369, EPI_ISL_1250370, EPI_ISL_1250371, EPI_ISL_1250373, EPI_ISL_1250375, EPI_ISL_1250378,
EPI_ISL_1250379, EPI_ISL_1250381, EPI_ISL_1250383, EPI_ISL_1250385, EPI_ISL_1250386, EPI_ISL_1250388, EPI_ISL_1250390, EPI_ISL_1250392, EPI_ISL_1250393, EPI_ISL_1250396, EPI_ISL_1250399, EPI_ISL_1250401, EPI_ISL_1250402, EPI_ISL_1250404, EPI_ISL_1250405, EPI_ISL_1250407, EPI_ISL_1250410, EPI_ISL_1250413, EPI_ISL_1250414, EPI_ISL_1250416, EPI_ISL_1250417, EPI_ISL_1250419,
EPI_ISL_1250420, EPI_ISL_1250422
EPI_ISL_700442, EPI_ISL_700444, EPI_ISL_1534438, EPI_ISL_2140669, EPI_ISL_2140711, EPI_ISL_2375950	New Horizon Clinic wc NZC	NHLS/UCT	Arash Iranzadeh; Bruna Galvao; Carolyn Williamson; Deelan Doolabh; Diana Hardie; Emmanuel SJ; Houriiyah Tegally; Innocent Mudau; Kruger Marais; Lynn Tyers; Marvin Hsiao; Stephen Korsman; Tegally H; de Oliveira T
EPI_ISL_960116	New Horizon Clinic wc NZC	National Health Laboratory Service/UCT	Arash Iranzadeh; Bruna Galvao; Carolyn Williamson; Deelan Doolabh; Diana Hardie; Innocent Mudau; Kruger Marais; Lynn Tyers; Marvin Hsiao; Stephen Korsman
EPI_ISL_696468, EPI_ISL_696489	New Horizon Clinic wc NZC & NHLS/UCT	KRISP, KZN Research Innovation and Sequencing Platform	Arash Iranzadeh; Bruna Galvao; Carolyn Williamson; Deelan Doolabh; Diana Hardie; Emanuel James San; Houriiyah Tegally; Innocent Mudau; Jennifer Giandhari; Kruger Marais; Lynn Tyers; Marvin Hsiao; Stephen Korsman; Sureshnee Pillay; Tulio de Oliveira
EPI_ISL_2802124	New Somerset Hospital wc NSH	NHLS/UCT	Arash Iranzadeh; Bruna Galvao; Carolyn Williamson; Deelan Doolabh; Diana Hardie; Gert Marais; Innocent Mudau; Lynn Tyers; Marvin Hsiao; Stephen Korsman
EPI_ISL_1040703	Nieuveldpark Clinic wc NVP	NHLS/UCT	Arash Iranzadeh; Bruna Galvao; Carolyn Williamson; Deelan Doolabh; Diana Hardie; Innocent Mudau; Kruger Marais; Lynn Tyers; Marvin Hsiao; Stephen Korsman
EPI_ISL_745142, EPI_ISL_745143	Nomangesi Jayiya Clinic	National Health Laboratory Service (NHLS), Tygerberg	Bronwyn Kleinhans; Eduan Wilkindon; Gert van Zyl; Houriiyah Tegally; Kayla Delaney; Susan Engelbrecht; Tulio de Oliveira; Wolfgang Preiser
EPI_ISL_700471, EPI_ISL_700472, EPI_ISL_700486, EPI_ISL_700511, EPI_ISL_700523, EPI_ISL_700580	Nyanga CDC wc NGC	NHLS/UCT	Arash Iranzadeh; Bruna Galvao; Carolyn Williamson; Deelan Doolabh; Diana Hardie; Innocent Mudau; Kruger Marais; Lynn Tyers; Marvin Hsiao; Stephen Korsman
EPI_ISL_1534271, EPI_ISL_1534279, EPI_ISL_1817671	Ocean View CDC wc OCE	NHLS/UCT	Arash Iranzadeh; Bruna Galvao; Carolyn Williamson; Deelan Doolabh; Diana Hardie; Innocent Mudau; Kruger Marais; Lynn Tyers; Marvin Hsiao; Stephen Korsman
EPI_ISL_745126	Okiep CHC	National Health Laboratory Service (NHLS), Tygerberg	Bronwyn Kleinhans; Eduan Wilkindon; Gert van Zyl; Houriiyah Tegally; Kayla Delaney; Susan Engelbrecht; Tulio de Oliveira; Wolfgang Preiser
EPI_ISL_2547342, EPI_ISL_2547345, EPI_ISL_2547353	Okiep CHC	National Health Laboratory Service/University of Cape Town (NHLS/UCT)	Arash Iranzadeh; Bruna Galvao; Carolyn Williamson; Deelan Doolabh; Diana Hardie; Gert Marais; Innocent Mudau; Lynn Tyers; Marvin Hsiao; Stephen Korsman
EPI_ISL_640017, EPI_ISL_640023, EPI_ISL_640077, EPI_ISL_700417, EPI_ISL_700447, EPI_ISL_700575, EPI_ISL_700594, EPI_ISL_1534277, EPI_ISL_1534293, EPI_ISL_1534344, EPI_ISL_1534378, EPI_ISL_1534456, EPI_ISL_1817669, EPI_ISL_2140665, EPI_ISL_2140699, EPI_ISL_2140723, EPI_ISL_2140724, EPI_ISL_2140726, EPI_ISL_2375943, EPI_ISL_2375991, EPI_ISL_2621083, EPI_ISL_2621089, EPI_ISL_3957790, EPI_ISL_3957791	Oudtshoorn Hospital wc OUD	NHLS/UCT	Arash Iranzadeh; Bruna Galvao; Carolyn Williamson; Deelan Doolabh; Diana Hardie; Emmanuel SJ; Gert Marais; Innocent Mudau; Kruger Marais; Lynn Tyers; Marvin Hsiao; Rageema Joseph; Stephen Korsman; Tegally H; de Oliveira T
EPI_ISL_960144, EPI_ISL_960146, EPI_ISL_960147	Oudtshoorn Hospital wc OUD	National Health Laboratory Service/UCT	Arash Iranzadeh; Bruna Galvao; Carolyn Williamson; Deelan Doolabh; Diana Hardie; Innocent Mudau; Kruger Marais; Lynn Tyers; Marvin Hsiao; Stephen Korsman
EPI_ISL_2140667, EPI_ISL_2621090	Oudtshoorn Sick Bay (SANDF)	NHLS/UCT	Arash Iranzadeh; Bruna Galvao; Carolyn Williamson; Deelan Doolabh; Diana Hardie; Gert Marais; Innocent Mudau; Kruger Marais; Lynn Tyers; Marvin Hsiao; Stephen Korsman
EPI_ISL_2086980, EPI_ISL_2086982	PATH CARE	National Institute for Communicable Diseases of the National Health Laboratory Service	Amoako DG; Bhiman JN; Ismail A; Mahlangu B; Mohale T; Ntuli N; Scheepers C
EPI_ISL_2695583, EPI_ISL_2695584, EPI_ISL_2695585, EPI_ISL_2695586	PATHCARE LABORATORY	National Institute for Communicable Diseases of the National Health Laboratory Service	Amoako DG; Bhiman JN; Everatt J; Ismail A; Mahlangu B; Mnguni A; Mohale T; Ntuli N; Scheepers C
EPI_ISL_2709978	PHOLOSONG LABORATORY	National Institute for Communicable Diseases of the National Health Laboratory Service	Amoako DG; Bhiman JN; Everatt J; Ismail A; Mahlangu B; Mnguni A; Mohale T; Ntuli N; Scheepers C
EPI_ISL_2827167, EPI_ISL_2827169, EPI_ISL_2827170, EPI_ISL_4651445	POLOKWANE LABORATORY	National Institute for Communicable Diseases of the National Health Laboratory Service	Amoako DG; Bhiman JN; Everatt J; Ismail A; Mahlangu B; Mnguni A; Mohale T; Ntuli N; Scheepers C
EPI_ISL_2695530, EPI_ISL_2695531, EPI_ISL_2695532, EPI_ISL_2695533, EPI_ISL_2695538, EPI_ISL_2695541, EPI_ISL_2695542, EPI_ISL_2695543, EPI_ISL_2695544, EPI_ISL_2695545, EPI_ISL_2695546, EPI_ISL_2695547, EPI_ISL_2695550, EPI_ISL_2695551, EPI_ISL_2695552, EPI_ISL_2695553, EPI_ISL_2695554, EPI_ISL_2695555, EPI_ISL_2695556, EPI_ISL_2695558, EPI_ISL_2695559, EPI_ISL_2695560,EPI_ISL_2695561, EPI_ISL_2…	POLOKWANE MANKWENG HOSPITAL	National Institute for Communicable Diseases of the National Health Laboratory Service	Amoako DG; Bhiman JN; Everatt J; Ismail A; Mahlangu B; Mnguni A; Mohale T; Ntuli N; Scheepers C
EPI_ISL_2582702, EPI_ISL_2582707, EPI_ISL_2582710, EPI_ISL_2582717, EPI_ISL_2582720, EPI_ISL_2942288, EPI_ISL_3451075, EPI_ISL_3451076, EPI_ISL_3451077, EPI_ISL_3451078, EPI_ISL_3451079, EPI_ISL_3451080, EPI_ISL_3451081, EPI_ISL_3451082, EPI_ISL_3451089, EPI_ISL_3451090, EPI_ISL_3451091, EPI_ISL_3451092, EPI_ISL_3451093, EPI_ISL_3451094, EPI_ISL_3643863, EPI_ISL_3643878,	PORT ELIZABETH LABORATORY	National Institute for Communicable Diseases of the National Health Laboratory Service	Amoako DG; Bhiman JN; Everatt J; Ismail A; Mahlangu B; Mnguni A; Mohale T; Ntuli N; Scheepers C
EPI_ISL_3643978, EPI_ISL_3644004, EPI_ISL_3644005, EPI_ISL_3644011, EPI_ISL_3644013, EPI_ISL_3717908, EPI_ISL_3717918, EPI_ISL_3717927, EPI_ISL_3717985, EPI_ISL_3717986, EPI_ISL_3717989, EPI_ISL_3717990, EPI_ISL_3717991, EPI_ISL_3718003, EPI_ISL_3718004, EPI_ISL_3718016, EPI_ISL_3718017, EPI_ISL_3718018, EPI_ISL_3718019, EPI_ISL_3718021, EPI_ISL_3718022, EPI_ISL_3718070
EPI_ISL_700435, EPI_ISL_700439, EPI_ISL_700449, EPI_ISL_700451, EPI_ISL_700452, EPI_ISL_700478, EPI_ISL_700551, EPI_ISL_700586, EPI_ISL_1040655, EPI_ISL_1040679, EPI_ISL_1040799, EPI_ISL_1534367, EPI_ISL_1534425, EPI_ISL_1534432, EPI_ISL_1534434, EPI_ISL_1534445, EPI_ISL_1534458, EPI_ISL_2375937, EPI_ISL_2375938, EPI_ISL_2375942, EPI_ISL_2621077, EPI_ISL_2802109, EPI_ISL_2802159, EPI_ISL_3506360	Pacaltsdorp Clinic wc PAC	NHLS/UCT	Arash Iranzadeh; Bruna Galvao; Carolyn Williamson; Deelan Doolabh; Diana Hardie; Emmanuel SJ; Gert Marais; Houriiyah Tegally; Innocent Mudau; Kruger Marais; Lynn Tyers; Marvin Hsiao; Rageema Joseph; Stephen Korsman; Tegally H; de Oliveira T
EPI_ISL_2547416	Pacaltsdorp Clinic wc PAC	National Health Laboratory Service/University of Cape Town (NHLS/UCT)	Arash Iranzadeh; Bruna Galvao; Carolyn Williamson; Deelan Doolabh; Diana Hardie; Gert Marais; Innocent Mudau; Lynn Tyers; Marvin Hsiao; Stephen Korsman
EPI_ISL_696453, EPI_ISL_696456, EPI_ISL_696459, EPI_ISL_696470, EPI_ISL_696474, EPI_ISL_696504, EPI_ISL_696513	Pacaltsdorp Clinic wc PAC & NHLS/UCT	KRISP, KZN Research Innovation and Sequencing Platform	Arash Iranzadeh; Bruna Galvao; Carolyn Williamson; Deelan Doolabh; Diana Hardie; Emanuel James San; Houriiyah Tegally; Innocent Mudau; Jennifer Giandhari; Kruger Marais; Lynn Tyers; Marvin Hsiao; Stephen Korsman; Sureshnee Pillay; Tulio de Oliveira
EPI_ISL_2802115	Parow	NHLS/UCT	Arash Iranzadeh; Bruna Galvao; Carolyn Williamson; Deelan Doolabh; Diana Hardie; Gert Marais; Innocent Mudau; Lynn Tyers; Marvin Hsiao; Stephen Korsman
EPI_ISL_660143, EPI_ISL_660144, EPI_ISL_660145, EPI_ISL_660146, EPI_ISL_660148, EPI_ISL_660150, EPI_ISL_660152, EPI_ISL_660153, EPI_ISL_660154, EPI_ISL_660157, EPI_ISL_660158, EPI_ISL_912401	PathCare	National Health Laboratory Service (NHLS), Tygerberg	Bronwyn Kleinhans; Davis M-A; Draper C; Eduan Wilkindon; Gert van Zyl; Houriiyah Tegally; Hsiao M; Jean Maritz; Kayla Delaney; Siegfried N; Susan Engelbrecht; Tulio de Oliveira;Williamson C; Wolfgang Preiser
EPI_ISL_2695811, EPI_ISL_2695812, EPI_ISL_2695813, EPI_ISL_2695814, EPI_ISL_2695815, EPI_ISL_2695816, EPI_ISL_2695817, EPI_ISL_2695818, EPI_ISL_2695819, EPI_ISL_2695820, EPI_ISL_2695821, EPI_ISL_2695822, EPI_ISL_2695823, EPI_ISL_2695824, EPI_ISL_2695825, EPI_ISL_2695826, EPI_ISL_2695827, EPI_ISL_2695828, EPI_ISL_2695829, EPI_ISL_2695830, EPI_ISL_2695831, EPI_ISL_2695832,EPI_ISL_2695833	PathCare, Cape Town	Division of Medical Virology, National Health Laboratory Service (NHLS), Tygerberg Hospital / Stellenbosch University	Bronwyn Kleinhans; Gert van Zyl; Jean Maritz; Petra Raimond; San Emmanual James; Susan Engelbrecht; Tania Stander; Tongai Maponga; Tulio de Oliveira; Wolfgang Preiser
EPI_ISL_3066524	PathCare, Cape Town	Division of Medical Virology, Stellenbosch University and NHLS Tygerberg Hospital	Bronwyn Kleinhans; Gert van Zyl; Jean Maritz; Petra Raimond; Susan Engelbrecht; Wolfgang Preiser
EPI_ISL_3717898, EPI_ISL_3717909, EPI_ISL_3717972, EPI_ISL_3717999	Pathcare	National Institute for Communicable Diseases of the National Health Laboratory Service	Amoako DG; Bhiman JN; Everatt J; Ismail A; Mahlangu B; Mnguni A; Mohale T; Ntuli N; Scheepers C; Sisonke Team
EPI_ISL_2463312	Pathcare Laboratory	National Institute for Communicable Diseases of the National Health Laboratory Service	Amoako DG; Bhiman JN; Everatt J; Glass A; Sisonke Team; Viana R
EPI_ISL_2828750, EPI_ISL_2828752, EPI_ISL_2828753, EPI_ISL_2828754, EPI_ISL_2828755, EPI_ISL_2828758, EPI_ISL_3411556	Pathcare Vaal	National Institute for Communicable Diseases of the National Health Laboratory Service	Amoako DG; Bhiman JN; Everatt J; Ismail A; Mahlangu B; Mnguni A; Mohale T; Ntuli N; Scheepers C
EPI_ISL_3207489, EPI_ISL_3207490, EPI_ISL_3207491, EPI_ISL_3207492, EPI_ISL_3207494, EPI_ISL_3207495, EPI_ISL_3207496, EPI_ISL_3207497, EPI_ISL_3207498	Pathcare lab	NHLS/UCT	Arash Iranzadeh; Bruna Galvao; Carolyn Williamson; Deelan Doolabh; Diana Hardie; Gert Marais; Innocent Mudau; Lynn Tyers; Marvin Hsiao; Rageema Joseph; Sisonke; Stephen Korsman
EPI_ISL_2013036, EPI_ISL_2013039, EPI_ISL_2013041, EPI_ISL_2013042	Pathcare-Vermaak Centurion	National Institute for Communicable Diseases of the National Health Laboratory Service	Amoako DG; Bhiman JN; Glass A; Gottberg A; Mahlangu B; Mohale T; Ntuli N; Oliveira TD; Scheepers C; Tegally H; Viana R
EPI_ISL_640042	Pelican Park CDC wc PAX	NHLS/UCT	Arash Iranzadeh; Bruna Galvao; Carolyn Williamson; Deelan Doolabh; Diana Hardie; Innocent Mudau; Kruger Marais; Lynn Tyers; Marvin Hsiao; Stephen Korsman
EPI_ISL_960111	Pelican Park CDC wc PAX	National Health Laboratory Service/UCT	Arash Iranzadeh; Bruna Galvao; Carolyn Williamson; Deelan Doolabh; Diana Hardie; Innocent Mudau; Kruger Marais; Lynn Tyers; Marvin Hsiao; Stephen Korsman
EPI_ISL_3507268, EPI_ISL_3800206, EPI_ISL_3800565, EPI_ISL_3800653, EPI_ISL_3800654, EPI_ISL_3800655, EPI_ISL_3800656, EPI_ISL_3800657, EPI_ISL_3800658	Pfizer, Inc	Pfizer, Inc	Huiqing Si; Kena Swanson and the C4591001 study team; Kwok Lee; Paul Liberator; Qi Yang; Zhenghui Li
EPI_ISL_3030528	Pheonix Pharma	National Institute for Communicable Diseases of the National Health Laboratory Service	Amoako DG; Bhiman JN; Everatt J; Ismail A; Mahlangu B; Mnguni A; Mohale T; Ntuli N; Scheepers C
EPI_ISL_2802119	Phutanang Clinic	NHLS/UCT	Arash Iranzadeh; Bruna Galvao; Carolyn Williamson; Deelan Doolabh; Diana Hardie; Gert Marais; Innocent Mudau; Lynn Tyers; Marvin Hsiao; Stephen Korsman
EPI_ISL_700430, EPI_ISL_700434, EPI_ISL_700500, EPI_ISL_700518, EPI_ISL_700528, EPI_ISL_700560, EPI_ISL_1534424, EPI_ISL_2621080, EPI_ISL_2802129	Plettenberg Bay Clinic wc PLC	NHLS/UCT	Arash Iranzadeh; Bruna Galvao; Carolyn Williamson; Deelan Doolabh; Diana Hardie; Emmanuel SJ; Gert Marais; Houriiyah Tegally; Innocent Mudau; Kruger Marais; Lynn Tyers; Marvin Hsiao; Stephen Korsman; Tegally H; de Oliveira T
EPI_ISL_960115	Plettenberg Bay Clinic wc PLC	National Health Laboratory Service/UCT	Arash Iranzadeh; Bruna Galvao; Carolyn Williamson; Deelan Doolabh; Diana Hardie; Innocent Mudau; Kruger Marais; Lynn Tyers; Marvin Hsiao; Stephen Korsman
EPI_ISL_696454, EPI_ISL_696476	Plettenberg Bay Clinic wc PLC & NHLS/UCT	KRISP, KZN Research Innovation and Sequencing Platform	Arash Iranzadeh; Bruna Galvao; Carolyn Williamson; Deelan Doolabh; Diana Hardie; Emanuel James San; Houriiyah Tegally; Innocent Mudau; Jennifer Giandhari; Kruger Marais; Lynn Tyers; Marvin Hsiao; Stephen Korsman; Sureshnee Pillay; Tulio de Oliveira
EPI_ISL_2447792, EPI_ISL_2447793, EPI_ISL_2447799, EPI_ISL_2447801, EPI_ISL_2447808, EPI_ISL_2447809, EPI_ISL_2447811, EPI_ISL_2447813, EPI_ISL_2447814, EPI_ISL_2447818, EPI_ISL_2447820	Port Elizabeth Laboratory	National Institute for Communicable Diseases of the National Health Laboratory Service	Amoako DG; Bhiman JN; Ismail A; Mahlangu B; Mohale T; Ntuli N; Scheepers C
EPI_ISL_712070, EPI_ISL_712071, EPI_ISL_712072, EPI_ISL_712073, EPI_ISL_712074, EPI_ISL_712075, EPI_ISL_712076, EPI_ISL_712079, EPI_ISL_712080, EPI_ISL_712081, EPI_ISL_712096	Port Elizabeth Provincial Hospital, National Health Laboratory Services, Eastern Cape, South Africa	National Institute for Communicable Diseases of the National Health Laboratory Service	Allam M; Bhiman JN; Ismail A; Mahlangu B; Mohale T; Ntuli N
EPI_ISL_745129, EPI_ISL_745187	Port Nolloth Hospital	National Health Laboratory Service (NHLS), Tygerberg	Bronwyn Kleinhans; Eduan Wilkindon; Gert van Zyl; Houriiyah Tegally; Kayla Delaney; Susan Engelbrecht; Tulio de Oliveira; Wolfgang Preiser
EPI_ISL_2547371	Postdene Clinic	National Health Laboratory Service/University of Cape Town (NHLS/UCT)	Arash Iranzadeh; Bruna Galvao; Carolyn Williamson; Deelan Doolabh; Diana Hardie; Gert Marais; Innocent Mudau; Lynn Tyers; Marvin Hsiao; Stephen Korsman
EPI_ISL_2802120	Prieska Municipal Clinic	NHLS/UCT	Arash Iranzadeh; Bruna Galvao; Carolyn Williamson; Deelan Doolabh; Diana Hardie; Gert Marais; Innocent Mudau; Lynn Tyers; Marvin Hsiao; Stephen Korsman
EPI_ISL_3838628, EPI_ISL_3838650, EPI_ISL_3838651, EPI_ISL_3838654	Private/Pathcare	National Institute for Communicable Diseases of the National Health Laboratory Service	Amoako DG; Bhiman JN; Everatt J; Ismail A; Mahlangu B; Mnguni A; Mohale T; Ntuli N; Scheepers C; Sisonke Team
EPI_ISL_2382651	ROB FERREIRA HOSPITAL	National Institute for Communicable Diseases of the National Health Laboratory Service	Amoako DG; Bhiman JN; Ismail A; Mahlangu B; Mohale T; Ntuli N; Scheepers C
EPI_ISL_2086931, EPI_ISL_2086932, EPI_ISL_2086939, EPI_ISL_2086941, EPI_ISL_2086942, EPI_ISL_2086943, EPI_ISL_2086944, EPI_ISL_2086945, EPI_ISL_2086946, EPI_ISL_2086947, EPI_ISL_2086949, EPI_ISL_2086951, EPI_ISL_2086953, EPI_ISL_2086954, EPI_ISL_2086955, EPI_ISL_2086958, EPI_ISL_2086960, EPI_ISL_2086961, EPI_ISL_2086962, EPI_ISL_2086963, EPI_ISL_2086965, EPI_ISL_2153478,	ROB FERREIRA LABORATORY	National Institute for Communicable Diseases of the National Health Laboratory Service	Amoako DG; Bhiman JN; Everatt J; Ismail A; Mahlangu B; Mnguni A; Mohale T; Ntuli N; Scheepers C
EPI_ISL_2153479, EPI_ISL_2273057, EPI_ISL_2273058, EPI_ISL_2273059, EPI_ISL_2273060, EPI_ISL_2273061, EPI_ISL_2273062, EPI_ISL_2273063, EPI_ISL_2273065, EPI_ISL_2273066, EPI_ISL_2273068, EPI_ISL_2273070, EPI_ISL_2273071, EPI_ISL_2273072, EPI_ISL_2273075, EPI_ISL_2273076, EPI_ISL_2273077, EPI_ISL_2273078, EPI_ISL_2273079, EPI_ISL_2273081, EPI_ISL_2273082, EPI_ISL_2273083,
EPI_ISL_2273085, EPI_ISL_2273086, EPI_ISL_2273087, EPI_ISL_2273088, EPI_ISL_2273091, EPI_ISL_2284675, EPI_ISL_2284681, EPI_ISL_2284682, EPI_ISL_2284683, EPI_ISL_2284685, EPI_ISL_2284686, EPI_ISL_2284689, EPI_ISL_2284691, EPI_ISL_2444107, EPI_ISL_2444108, EPI_ISL_2454661, EPI_ISL_2454662, EPI_ISL_2454663, EPI_ISL_2454664, EPI_ISL_2454665, EPI_ISL_2454666, EPI_ISL_2454667,
EPI_ISL_2454668, EPI_ISL_2454669, EPI_ISL_2454670, EPI_ISL_2454671, EPI_ISL_2454675, EPI_ISL_2454676, EPI_ISL_2454677, EPI_ISL_2454679, EPI_ISL_2454682, EPI_ISL_2454683, EPI_ISL_2454684, EPI_ISL_2454685, EPI_ISL_2454687, EPI_ISL_2454688, EPI_ISL_2454690, EPI_ISL_2454694, EPI_ISL_2582830, EPI_ISL_2582833, EPI_ISL_2582837, EPI_ISL_2662475, EPI_ISL_2695608, EPI_ISL_2695609,
EPI_ISL_2695611, EPI_ISL_2695615, EPI_ISL_2695616, EPI_ISL_2695620, EPI_ISL_2695623, EPI_ISL_2695624, EPI_ISL_2695625, EPI_ISL_2695754, EPI_ISL_2695755, EPI_ISL_2695758, EPI_ISL_2695767, EPI_ISL_2695769, EPI_ISL_2695771, EPI_ISL_3451444, EPI_ISL_3451445, EPI_ISL_3451446, EPI_ISL_3451448, EPI_ISL_3451451, EPI_ISL_3451453, EPI_ISL_3451454, EPI_ISL_3451459, EPI_ISL_3451462,
EPI_ISL_3451463, EPI_ISL_3451464, EPI_ISL_3451470, EPI_ISL_3451471, EPI_ISL_3451475, EPI_ISL_3451477, EPI_ISL_3451478, EPI_ISL_3451479, EPI_ISL_3451480, EPI_ISL_3451482, EPI_ISL_3451487, EPI_ISL_3451488, EPI_ISL_3451489, EPI_ISL_3643837, EPI_ISL_3643973, EPI_ISL_3717922, EPI_ISL_4650684
EPI_ISL_640086, EPI_ISL_640136, EPI_ISL_1040742, EPI_ISL_1534342, EPI_ISL_1534343, EPI_ISL_1534443, EPI_ISL_3506396	Red Cross Children's Hospital wc RXH	NHLS/UCT	Arash Iranzadeh; Bruna Galvao; Carolyn Williamson; Deelan Doolabh; Diana Hardie; Emmanuel SJ; Gert Marais; Innocent Mudau; Kruger Marais; Lynn Tyers; Marvin Hsiao; Rageema Joseph; Sisonke; Stephen Korsman; Tegally H; de Oliveira T
EPI_ISL_960106	Red Cross Children's Hospital wc RXH	National Health Laboratory Service/UCT	Arash Iranzadeh; Bruna Galvao; Carolyn Williamson; Deelan Doolabh; Diana Hardie; Innocent Mudau; Kruger Marais; Lynn Tyers; Marvin Hsiao; Stephen Korsman
EPI_ISL_1040778, EPI_ISL_1534375	Retreat CHC wc RHC	NHLS/UCT	Arash Iranzadeh; Bruna Galvao; Carolyn Williamson; Deelan Doolabh; Diana Hardie; Emmanuel SJ; Innocent Mudau; Kruger Marais; Lynn Tyers; Marvin Hsiao; Stephen Korsman; Tegally H; de Oliveira T
EPI_ISL_640035, EPI_ISL_700465, EPI_ISL_1534332, EPI_ISL_1534333, EPI_ISL_1534422	Riversdale Clinic wc RAV	NHLS/UCT	Arash Iranzadeh; Bruna Galvao; Carolyn Williamson; Deelan Doolabh; Diana Hardie; Emmanuel SJ; Innocent Mudau; Kruger Marais; Lynn Tyers; Marvin Hsiao; Stephen Korsman; Tegally H; de Oliveira T
EPI_ISL_2285243	Rob Ferreira	National Institute for Communicable Diseases of the National Health Laboratory Service	Amoako DG; Bhiman JN; Ismail A; Mahlangu B; Mohale T; Ntuli N; Scheepers C
EPI_ISL_2447840, EPI_ISL_2447843, EPI_ISL_2447844, EPI_ISL_2447847, EPI_ISL_2447849, EPI_ISL_2447851, EPI_ISL_2447855, EPI_ISL_2447859, EPI_ISL_2447870	Rob Ferreira Laboratory	National Institute for Communicable Diseases of the National Health Laboratory Service	Amoako DG; Bhiman JN; Ismail A; Mahlangu B; Mohale T; Ntuli N; Scheepers C
EPI_ISL_745156	SAS Saldanha	National Health Laboratory Service (NHLS), Tygerberg	Bronwyn Kleinhans; Eduan Wilkindon; Gert van Zyl; Houriiyah Tegally; Kayla Delaney; Susan Engelbrecht; Tulio de Oliveira; Wolfgang Preiser
EPI_ISL_745157, EPI_ISL_745161	SAS Saldanha VPA	National Health Laboratory Service (NHLS), Tygerberg	Bronwyn Kleinhans; Eduan Wilkindon; Gert van Zyl; Houriiyah Tegally; Kayla Delaney; Susan Engelbrecht; Tulio de Oliveira; Wolfgang Preiser
EPI_ISL_2547346, EPI_ISL_2547347, EPI_ISL_2547348, EPI_ISL_2547349, EPI_ISL_2547350	Sanddrift nc Clinic	National Health Laboratory Service/University of Cape Town (NHLS/UCT)	Arash Iranzadeh; Bruna Galvao; Carolyn Williamson; Deelan Doolabh; Diana Hardie; Gert Marais; Innocent Mudau; Lynn Tyers; Marvin Hsiao; Stephen Korsman
EPI_ISL_3506442	Scottsdene CDC wc SDC	NHLS/UCT	Arash Iranzadeh; Bruna Galvao; Carolyn Williamson; Deelan Doolabh; Diana Hardie; Gert Marais; Innocent Mudau; Lynn Tyers; Marvin Hsiao; Rageema Joseph; Stephen Korsman
EPI_ISL_2086914, EPI_ISL_2086918	Sebokeng Lab	National Institute for Communicable Diseases of the National Health Laboratory Service	Amoako DG; Bhiman JN; Ismail A; Mahlangu B; Mohale T; Ntuli N; Scheepers C
EPI_ISL_640034, EPI_ISL_700588, EPI_ISL_1534339, EPI_ISL_1534356, EPI_ISL_2621121, EPI_ISL_2621135, EPI_ISL_2621138, EPI_ISL_2621139, EPI_ISL_2621140, EPI_ISL_2802180	Sedgefield Clinic wc SGE	NHLS/UCT	Arash Iranzadeh; Bruna Galvao; Carolyn Williamson; Deelan Doolabh; Diana Hardie; Emmanuel SJ; Gert Marais; Innocent Mudau; Kruger Marais; Lynn Tyers; Marvin Hsiao; Stephen Korsman; Tegally H; de Oliveira T
EPI_ISL_696462, EPI_ISL_696475, EPI_ISL_696487, EPI_ISL_696488, EPI_ISL_696510, EPI_ISL_696514, EPI_ISL_696515, EPI_ISL_696516, EPI_ISL_696517, EPI_ISL_696518	Sedgefield Clinic wc SGE & NHLS/UCT	KRISP, KZN Research Innovation and Sequencing Platform	Arash Iranzadeh; Bruna Galvao; Carolyn Williamson; Deelan Doolabh; Diana Hardie; Emanuel James San; Houriiyah Tegally; Innocent Mudau; Jennifer Giandhari; Kruger Marais; Lynn Tyers; Marvin Hsiao; Stephen Korsman; Sureshnee Pillay; Tulio de Oliveira
EPI_ISL_2086220, EPI_ISL_2086223, EPI_ISL_2086224, EPI_ISL_2086226, EPI_ISL_2086227	ShipMed Inc	KRISP, KZN Research Innovation and Sequencing Platform	Emmanuel SJ; Giandhari J; Lessells R; Naidoo Y; Pillay S; Ramphal U; Tegally H; Wilkinson E; de Oliveira T
EPI_ISL_3267731, EPI_ISL_3267735	Sisonke - BARC SA	CERI, Centre for Epidemic Response and Innovation, Stellenbosch Univeristy & KRISP, KZN Research Innovation and Sequencing Platform	Giandhari Jennifer; Naidoo Yeshnee; Pillay Sureshnee; San James; Tegally Houriiyah; Tshabuila Derek; Wilkinson Eduan; Yajna Ramphal; de Oliveira Tulio
EPI_ISL_2375914, EPI_ISL_2375915	Steinkopf PHC Clinic	NHLS/UCT	Arash Iranzadeh; Bruna Galvao; Carolyn Williamson; Deelan Doolabh; Diana Hardie; Innocent Mudau; Kruger Marais; Lynn Tyers; Marvin Hsiao; Stephen Korsman
EPI_ISL_640079, EPI_ISL_2375919, EPI_ISL_2375923, EPI_ISL_2802118	Stellenbosch Hospital wc STB	NHLS/UCT	Arash Iranzadeh; Bruna Galvao; Carolyn Williamson; Deelan Doolabh; Diana Hardie; Gert Marais; Innocent Mudau; Kruger Marais; Lynn Tyers; Marvin Hsiao; Stephen Korsman
EPI_ISL_1534280, EPI_ISL_1534301, EPI_ISL_1534311, EPI_ISL_1534335, EPI_ISL_1534368, EPI_ISL_1534417, EPI_ISL_1534428, EPI_ISL_2140716	Still Bay Sat Clinic wc SFV	NHLS/UCT	Arash Iranzadeh; Bruna Galvao; Carolyn Williamson; Deelan Doolabh; Diana Hardie; Emmanuel SJ; Innocent Mudau; Kruger Marais; Lynn Tyers; Marvin Hsiao; Stephen Korsman; Tegally H; de Oliveira T
EPI_ISL_3506441	Suurbraak Clinic wc SBP	NHLS/UCT	Arash Iranzadeh; Bruna Galvao; Carolyn Williamson; Deelan Doolabh; Diana Hardie; Gert Marais; Innocent Mudau; Lynn Tyers; Marvin Hsiao; Rageema Joseph; Stephen Korsman
EPI_ISL_1040647	Swellendam PHC	NHLS/UCT	Arash Iranzadeh; Bruna Galvao; Carolyn Williamson; Deelan Doolabh; Diana Hardie; Innocent Mudau; Kruger Marais; Lynn Tyers; Marvin Hsiao; Stephen Korsman
EPI_ISL_2802189, EPI_ISL_2802190, EPI_ISL_3207525	Swellendam PHC Clinic wc SHC	NHLS/UCT	Arash Iranzadeh; Bruna Galvao; Carolyn Williamson; Deelan Doolabh; Diana Hardie; Gert Marais; Innocent Mudau; Lynn Tyers; Marvin Hsiao; Rageema Joseph; Stephen Korsman
EPI_ISL_2375917	Symphony Way CDC wc SYM	NHLS/UCT	Arash Iranzadeh; Bruna Galvao; Carolyn Williamson; Deelan Doolabh; Diana Hardie; Innocent Mudau; Kruger Marais; Lynn Tyers; Marvin Hsiao; Stephen Korsman
EPI_ISL_2694612, EPI_ISL_2694613, EPI_ISL_2694616, EPI_ISL_2694617, EPI_ISL_2694623, EPI_ISL_2694624, EPI_ISL_2694625, EPI_ISL_2694632, EPI_ISL_2694682, EPI_ISL_2694684, EPI_ISL_2694687, EPI_ISL_2694689, EPI_ISL_2694690, EPI_ISL_2694695, EPI_ISL_2694697, EPI_ISL_2694698, EPI_ISL_2694701, EPI_ISL_2694702, EPI_ISL_2694706, EPI_ISL_2694708, EPI_ISL_2694709, EPI_ISL_2694720,	TAMBO MEMORIAL	National Institute for Communicable Diseases of the National Health Laboratory Service	Amoako DG; Bhiman JN; Everatt J; Ismail A; Mahlangu B; Mnguni A; Mohale T; Ntuli N; Scheepers C
EPI_ISL_2694721, EPI_ISL_2694722, EPI_ISL_2694725, EPI_ISL_2695505, EPI_ISL_2695507, EPI_ISL_2695508, EPI_ISL_2695510, EPI_ISL_2695511, EPI_ISL_2695515, EPI_ISL_2695516, EPI_ISL_2695517, EPI_ISL_2695518, EPI_ISL_2695519, EPI_ISL_2695520, EPI_ISL_2695521, EPI_ISL_2695522, EPI_ISL_2695525
EPI_ISL_2153481, EPI_ISL_2662491, EPI_ISL_2662556, EPI_ISL_2662557, EPI_ISL_2662558, EPI_ISL_2662560, EPI_ISL_2662561, EPI_ISL_2662566, EPI_ISL_2662568, EPI_ISL_2662570, EPI_ISL_2662572, EPI_ISL_2662574, EPI_ISL_2662575, EPI_ISL_2662577, EPI_ISL_2662578, EPI_ISL_2662579, EPI_ISL_2662580, EPI_ISL_2662581, EPI_ISL_2662582, EPI_ISL_2662583, EPI_ISL_2662584, EPI_ISL_2662585,	TAMBO MEMORIAL LABORATORY	National Institute for Communicable Diseases of the National Health Laboratory Service	Amoako DG; Bhiman JN; Everatt J; Ismail A; Mahlangu B; Mnguni A; Mohale T; Ntuli N; Scheepers C
EPI_ISL_2662587, EPI_ISL_2662589, EPI_ISL_2662590, EPI_ISL_2662592, EPI_ISL_2662594, EPI_ISL_2662595, EPI_ISL_2662596, EPI_ISL_2662597, EPI_ISL_2662598, EPI_ISL_2662599, EPI_ISL_2662600, EPI_ISL_2662601, EPI_ISL_2662602, EPI_ISL_2662603, EPI_ISL_2662605, EPI_ISL_2662608, EPI_ISL_2662610, EPI_ISL_2662612, EPI_ISL_2662613, EPI_ISL_2662614, EPI_ISL_2662615, EPI_ISL_2662616,
EPI_ISL_2662617, EPI_ISL_2695773, EPI_ISL_2695774, EPI_ISL_2695777, EPI_ISL_2695778, EPI_ISL_2695779, EPI_ISL_2695780, EPI_ISL_2695784, EPI_ISL_2709944, EPI_ISL_2709947, EPI_ISL_2709950, EPI_ISL_2709951, EPI_ISL_2709953, EPI_ISL_2709954, EPI_ISL_2709955, EPI_ISL_2709956, EPI_ISL_2709957, EPI_ISL_2709958, EPI_ISL_2709960, EPI_ISL_2709965, EPI_ISL_2709966, EPI_ISL_2709967,
EPI_ISL_2709968, EPI_ISL_2709970, EPI_ISL_2709971, EPI_ISL_2709973, EPI_ISL_2709975, EPI_ISL_2709976, EPI_ISL_2709979, EPI_ISL_2709980, EPI_ISL_2709982, EPI_ISL_2709986, EPI_ISL_2709987, EPI_ISL_2709988, EPI_ISL_2709990, EPI_ISL_2709994, EPI_ISL_2827038, EPI_ISL_2827039, EPI_ISL_2827040, EPI_ISL_2827041, EPI_ISL_2827044, EPI_ISL_2827045, EPI_ISL_2827046, EPI_ISL_2827048,
EPI_ISL_2827049, EPI_ISL_2827050, EPI_ISL_2827051, EPI_ISL_2827052, EPI_ISL_2827053, EPI_ISL_2827054, EPI_ISL_2827055, EPI_ISL_2827056, EPI_ISL_2827057, EPI_ISL_2827058, EPI_ISL_2827059, EPI_ISL_2827060, EPI_ISL_2827062, EPI_ISL_2827063, EPI_ISL_2827067, EPI_ISL_2827068, EPI_ISL_2827142, EPI_ISL_2827144, EPI_ISL_2827145, EPI_ISL_2827146, EPI_ISL_2827148, EPI_ISL_2827150,
EPI_ISL_2827152, EPI_ISL_2827153, EPI_ISL_2827154, EPI_ISL_2827155, EPI_ISL_3024627, EPI_ISL_3024629, EPI_ISL_3024631, EPI_ISL_3024632, EPI_ISL_3024633, EPI_ISL_3024637, EPI_ISL_3024640
EPI_ISL_2802187, EPI_ISL_2802191	TC Newman CDC wc TCN	NHLS/UCT	Arash Iranzadeh; Bruna Galvao; Carolyn Williamson; Deelan Doolabh; Diana Hardie; Gert Marais; Innocent Mudau; Lynn Tyers; Marvin Hsiao; Stephen Korsman
EPI_ISL_3342731	Tambo Memorial	National Institute for Communicable Diseases of the National Health Laboratory Service	Amoako DG; Bhiman JN; Everatt J; Ismail A; Mahlangu B; Mnguni A; Mohale T; Ntuli N; Scheepers C
EPI_ISL_640019, EPI_ISL_640026, EPI_ISL_700424, EPI_ISL_700425, EPI_ISL_700428, EPI_ISL_700431, EPI_ISL_700438, EPI_ISL_700460, EPI_ISL_700461, EPI_ISL_700482, EPI_ISL_700483, EPI_ISL_700487, EPI_ISL_700490, EPI_ISL_700498, EPI_ISL_700502, EPI_ISL_1817675, EPI_ISL_2140654, EPI_ISL_2140661, EPI_ISL_2140662, EPI_ISL_2375936, EPI_ISL_2375939, EPI_ISL_2375940, EPI_ISL_2375941,	Thembalethu CDC wc THC	NHLS/UCT	Arash Iranzadeh; Bruna Galvao; Carolyn Williamson; Deelan Doolabh; Diana Hardie; Gert Marais; Houriiyah Tegally; Innocent Mudau; Kruger Marais; Lynn Tyers; Marvin Hsiao; Rageema Joseph; Stephen Korsman
EPI_ISL_2621074, EPI_ISL_2621078, EPI_ISL_2621081, EPI_ISL_2621088, EPI_ISL_2621094, EPI_ISL_2802181, EPI_ISL_4884452
EPI_ISL_960139	Thembalethu CDC wc THC	National Health Laboratory Service/UCT	Arash Iranzadeh; Bruna Galvao; Carolyn Williamson; Deelan Doolabh; Diana Hardie; Innocent Mudau; Kruger Marais; Lynn Tyers; Marvin Hsiao; Stephen Korsman
EPI_ISL_696521	Thembalethu CDC wc THC & NHLS/UC	KRISP, KZN Research Innovation and Sequencing Platform	Arash Iranzadeh; Bruna Galvao; Carolyn Williamson; Deelan Doolabh; Diana Hardie; Emanuel James San; Houriiyah Tegally; Innocent Mudau; Jennifer Giandhari; Kruger Marais; Lynn Tyers; Marvin Hsiao; Stephen Korsman; Sureshnee Pillay; Tulio de Oliveira
EPI_ISL_696452, EPI_ISL_696455, EPI_ISL_696461, EPI_ISL_696493, EPI_ISL_696494, EPI_ISL_696496, EPI_ISL_696499, EPI_ISL_696500, EPI_ISL_696519, EPI_ISL_696520	Thembalethu CDC wc THC & NHLS/UCT	KRISP, KZN Research Innovation and Sequencing Platform	Arash Iranzadeh; Bruna Galvao; Carolyn Williamson; Deelan Doolabh; Diana Hardie; Emanuel James San; Houriiyah Tegally; Innocent Mudau; Jennifer Giandhari; Kruger Marais; Lynn Tyers; Marvin Hsiao; Stephen Korsman; Sureshnee Pillay; Tulio de Oliveira
EPI_ISL_4884454	Toekomsrus Clinic wc TKS	NHLS/UCT	Arash Iranzadeh; Bruna Galvao; Carolyn Williamson; Deelan Doolabh; Diana Hardie; Gert Marais; Innocent Mudau; Lynn Tyers; Marvin Hsiao; Rageema Joseph; Stephen Korsman
EPI_ISL_3030533	Toga LABORATORY	National Institute for Communicable Diseases of the National Health Laboratory Service	Amoako DG; Bhiman JN; Everatt J; Ismail A; Mahlangu B; Mnguni A; Mohale T; Ntuli N; Scheepers C
EPI_ISL_2140718	Touwsranten Clinic wc TST	NHLS/UCT	Arash Iranzadeh; Bruna Galvao; Carolyn Williamson; Deelan Doolabh; Diana Hardie; Innocent Mudau; Kruger Marais; Lynn Tyers; Marvin Hsiao; Stephen Korsman
EPI_ISL_696485, EPI_ISL_696490	Touwsranten Clinic wc TST & NHLS/UCT	KRISP, KZN Research Innovation and Sequencing Platform	Arash Iranzadeh; Bruna Galvao; Carolyn Williamson; Deelan Doolabh; Diana Hardie; Emanuel James San; Houriiyah Tegally; Innocent Mudau; Jennifer Giandhari; Kruger Marais; Lynn Tyers; Marvin Hsiao; Stephen Korsman; Sureshnee Pillay; Tulio de Oliveira
EPI_ISL_2271962	Tshepong Hospital	National Institute for Communicable Diseases of the National Health Laboratory Service	Amoako DG; Bhiman JN; Ismail A; Mahlangu B; Mohale T; Ntuli N; Scheepers C
EPI_ISL_1239459, EPI_ISL_1239462, EPI_ISL_1239464, EPI_ISL_1239465, EPI_ISL_1239469, EPI_ISL_1239470, EPI_ISL_1239472, EPI_ISL_1239473	Tshepong Hospital, National Health Laboratory Services, North West, South Africa	National Institute for Communicable Diseases of the National Health Laboratory Service	Amoako DG; Bhiman JN; Ismail A; Mahlangu B; Mohale T; Ntuli N; Scheepers C
EPI_ISL_3030532	Tshepong LABORATORY	National Institute for Communicable Diseases of the National Health Laboratory Service	Amoako DG; Bhiman JN; Everatt J; Ismail A; Mahlangu B; Mnguni A; Mohale T; Ntuli N; Scheepers C
EPI_ISL_960152	Tshwaragano Hospital	National Health Laboratory Service/UCT	Arash Iranzadeh; Bruna Galvao; Carolyn Williamson; Deelan Doolabh; Diana Hardie; Innocent Mudau; Kruger Marais; Lynn Tyers; Marvin Hsiao; Stephen Korsman
EPI_ISL_2547369	Tshwaragano Hospital	National Health Laboratory Service/University of Cape Town (NHLS/UCT)	Arash Iranzadeh; Bruna Galvao; Carolyn Williamson; Deelan Doolabh; Diana Hardie; Gert Marais; Innocent Mudau; Lynn Tyers; Marvin Hsiao; Stephen Korsman
EPI_ISL_3342350, EPI_ISL_3342351, EPI_ISL_3342353, EPI_ISL_3342359, EPI_ISL_3342360, EPI_ISL_3342365, EPI_ISL_3342369, EPI_ISL_3342370, EPI_ISL_3342380, EPI_ISL_3342382, EPI_ISL_3342389, EPI_ISL_3342407, EPI_ISL_3342409, EPI_ISL_3342413, EPI_ISL_3342415, EPI_ISL_3342418	Tshwaragano laboratory	National Institute for Communicable Diseases of the National Health Laboratory Service	Amoako DG; Bhiman JN; Everatt J; Ismail A; Mahlangu B; Mnguni A; Mohale T; Ntuli N; Scheepers C
EPI_ISL_2802121	Tsineng Clinic	NHLS/UCT	Arash Iranzadeh; Bruna Galvao; Carolyn Williamson; Deelan Doolabh; Diana Hardie; Gert Marais; Innocent Mudau; Lynn Tyers; Marvin Hsiao; Stephen Korsman
EPI_ISL_745140, EPI_ISL_745141, EPI_ISL_745147, EPI_ISL_745148, EPI_ISL_745149, EPI_ISL_745150, EPI_ISL_745180, EPI_ISL_745181, EPI_ISL_745182, EPI_ISL_745183, EPI_ISL_745184, EPI_ISL_745185	Tygerberg Hospital wc TBH	National Health Laboratory Service (NHLS), Tygerberg	Bronwyn Kleinhans; Eduan Wilkindon; Gert van Zyl; Houriiyah Tegally; Kayla Delaney; Susan Engelbrecht; Tulio de Oliveira; Wolfgang Preiser
EPI_ISL_2802112	Tygerdal	NHLS/UCT	Arash Iranzadeh; Bruna Galvao; Carolyn Williamson; Deelan Doolabh; Diana Hardie; Gert Marais; Innocent Mudau; Lynn Tyers; Marvin Hsiao; Stephen Korsman
EPI_ISL_2812356, EPI_ISL_2812358, EPI_ISL_2812359, EPI_ISL_2812360, EPI_ISL_2812361, EPI_ISL_2812362, EPI_ISL_2812363, EPI_ISL_2812364, EPI_ISL_2812365, EPI_ISL_2812366, EPI_ISL_2812367, EPI_ISL_2812368, EPI_ISL_2812369, EPI_ISL_2812370, EPI_ISL_2812371, EPI_ISL_2812372, EPI_ISL_2812373, EPI_ISL_2812374, EPI_ISL_2812375, EPI_ISL_2812376, EPI_ISL_2812377, EPI_ISL_2812379,	UFS Virology	KRISP, KZn Research Innovation and Sequencing Platform	Giandhari Jennifer; Naidoo Yeshnee; Pillay Sureshnee; San James; Tegally Houriiyah; Tshabuila Derek; Wilkinson Eduan; Yajna Ramphal; de Oliveira Tulio
EPI_ISL_2812380, EPI_ISL_2812381, EPI_ISL_2812382, EPI_ISL_2812383, EPI_ISL_2812384, EPI_ISL_2812385, EPI_ISL_2812386, EPI_ISL_2812387, EPI_ISL_2812388, EPI_ISL_2812389, EPI_ISL_2812390, EPI_ISL_2812391, EPI_ISL_2812393, EPI_ISL_2812394, EPI_ISL_2812395, EPI_ISL_2812396, EPI_ISL_2812397, EPI_ISL_2812398, EPI_ISL_2812399, EPI_ISL_2812400, EPI_ISL_2812401, EPI_ISL_2812402,
EPI_ISL_2812403, EPI_ISL_2812404, EPI_ISL_2812405, EPI_ISL_2812406, EPI_ISL_2812407, EPI_ISL_2812409, EPI_ISL_2812410, EPI_ISL_2812411, EPI_ISL_2812412, EPI_ISL_2812413, EPI_ISL_2812414, EPI_ISL_2812415, EPI_ISL_2812416, EPI_ISL_2812417, EPI_ISL_2812418, EPI_ISL_2812419, EPI_ISL_2812420, EPI_ISL_2812421, EPI_ISL_2812422, EPI_ISL_2812423, EPI_ISL_2812424, EPI_ISL_2812425,
EPI_ISL_2812426, EPI_ISL_2812427, EPI_ISL_2812428, EPI_ISL_2812429, EPI_ISL_2812430, EPI_ISL_2812431, EPI_ISL_2812432, EPI_ISL_2812433, EPI_ISL_2812434, EPI_ISL_2812436, EPI_ISL_2812437, EPI_ISL_2812438, EPI_ISL_2841635, EPI_ISL_2841636, EPI_ISL_2841637, EPI_ISL_2841638, EPI_ISL_2841639, EPI_ISL_2841640, EPI_ISL_2841641, EPI_ISL_2841642
EPI_ISL_1324121, EPI_ISL_1324122, EPI_ISL_1324123, EPI_ISL_1324124, EPI_ISL_1324125, EPI_ISL_1324126, EPI_ISL_1324127, EPI_ISL_1324128, EPI_ISL_1324129, EPI_ISL_1324130, EPI_ISL_1324131	UW Virology Lab	UW Virology Lab	Alexander Greninger; Hong Xie; Keith R Jerome; Lasata Shrestha; Margaret Mills; Meei-Li Huang; Michelle Lin; Noah Baker; Pavitra Roychoudhury; Saraswathi Sathees; Sean Ellis; Shah Mohamed Bakhash
EPI_ISL_1534269, EPI_ISL_1534372	Uniondale Hospital wc UDH	NHLS/UCT	Arash Iranzadeh; Bruna Galvao; Carolyn Williamson; Deelan Doolabh; Diana Hardie; Emmanuel SJ; Innocent Mudau; Kruger Marais; Lynn Tyers; Marvin Hsiao; Stephen Korsman; Tegally H; de Oliveira T
EPI_ISL_3342358, EPI_ISL_3342361, EPI_ISL_3342362, EPI_ISL_3342363, EPI_ISL_3342366, EPI_ISL_3342371, EPI_ISL_3342372, EPI_ISL_3342373, EPI_ISL_3342374, EPI_ISL_3342375, EPI_ISL_3342381, EPI_ISL_3342384, EPI_ISL_3342392, EPI_ISL_3342395, EPI_ISL_3342396, EPI_ISL_3342398, EPI_ISL_3342403, EPI_ISL_3342410	Upington laboratory	National Institute for Communicable Diseases of the National Health Laboratory Service	Amoako DG; Bhiman JN; Everatt J; Ismail A; Mahlangu B; Mnguni A; Mohale T; Ntuli N; Scheepers C
EPI_ISL_2382656, EPI_ISL_2382659, EPI_ISL_2382660, EPI_ISL_2382664, EPI_ISL_2382665, EPI_ISL_2382667, EPI_ISL_2382668, EPI_ISL_2382670, EPI_ISL_2382671, EPI_ISL_2382672, EPI_ISL_2382673, EPI_ISL_2382674, EPI_ISL_2382675	VERMAAK	National Institute for Communicable Diseases of the National Health Laboratory Service	Amoako DG; Bhiman JN; Ismail A; Mahlangu B; Mohale T; Ntuli N; Scheepers C
EPI_ISL_2662476, EPI_ISL_2662478, EPI_ISL_2662479, EPI_ISL_2662482, EPI_ISL_2662483, EPI_ISL_2662485, EPI_ISL_2662529, EPI_ISL_2662530, EPI_ISL_2662531, EPI_ISL_2662532, EPI_ISL_2662533, EPI_ISL_2662536, EPI_ISL_2662537	VERMAAK LABORATORY	National Institute for Communicable Diseases of the National Health Laboratory Service	Amoako DG; Bhiman JN; Everatt J; Ismail A; Mahlangu B; Mnguni A; Mohale T; Ntuli N; Scheepers C
EPI_ISL_2494710, EPI_ISL_2494711, EPI_ISL_2494712, EPI_ISL_2494713, EPI_ISL_2494715, EPI_ISL_2494716, EPI_ISL_2494717, EPI_ISL_2494718, EPI_ISL_2494719, EPI_ISL_2494721, EPI_ISL_2494722, EPI_ISL_2494723, EPI_ISL_2494724, EPI_ISL_2494725, EPI_ISL_2494726, EPI_ISL_2494727, EPI_ISL_2494728, EPI_ISL_2494730, EPI_ISL_2494731, EPI_ISL_2494732, EPI_ISL_2494733, EPI_ISL_2494734,	Vaccines and Infectious Diseases Analytics Research Unit (VIDA)	KRISP, KZN Research Innovation and Sequencing Platform	Baillie Vicky; Giandhari Jennifer; Madhi Shabir; Naidoo Yeshnee; Pillay Sureshnee; San James; Tegally Houriiyah; Tshabuila Derek; Wilkinson Eduan; Yajna Ramphal; de Oliveira Tulio; du Plessis Jeanine
EPI_ISL_2494735, EPI_ISL_2494736, EPI_ISL_2494737, EPI_ISL_2494738, EPI_ISL_2494740, EPI_ISL_2494741, EPI_ISL_2494742, EPI_ISL_2494744, EPI_ISL_2494745, EPI_ISL_2494746, EPI_ISL_2494747, EPI_ISL_2494748, EPI_ISL_2494749, EPI_ISL_2494750, EPI_ISL_2494751, EPI_ISL_2494752, EPI_ISL_2494754, EPI_ISL_2494756, EPI_ISL_2494757, EPI_ISL_2494758, EPI_ISL_2494759, EPI_ISL_2494760,
EPI_ISL_2494761, EPI_ISL_2494762, EPI_ISL_2494763, EPI_ISL_2494764, EPI_ISL_2494765, EPI_ISL_2494766, EPI_ISL_2494767, EPI_ISL_2494768, EPI_ISL_2494769, EPI_ISL_2494776, EPI_ISL_2494777, EPI_ISL_2494783, EPI_ISL_2494788, EPI_ISL_2494831, EPI_ISL_2494859, EPI_ISL_2494864, EPI_ISL_2494874, EPI_ISL_2495054, EPI_ISL_2495056, EPI_ISL_3729080, EPI_ISL_3729145, EPI_ISL_3729183,EPI_ISL_3729208
EPI_ISL_2360344, EPI_ISL_2360346, EPI_ISL_2360347, EPI_ISL_2360348, EPI_ISL_2360349, EPI_ISL_2360350, EPI_ISL_2360351, EPI_ISL_2360352, EPI_ISL_2360356, EPI_ISL_2360357, EPI_ISL_2360360, EPI_ISL_2360361, EPI_ISL_2360362, EPI_ISL_2360364, EPI_ISL_2360367, EPI_ISL_2360368, EPI_ISL_2360369, EPI_ISL_2360373, EPI_ISL_2360374, EPI_ISL_2360375, EPI_ISL_2360377, EPI_ISL_2360378,	Vaccines and Infectious Diseases Analytics Research Unit (VIDA)	KRISP, KZn Research Innovation and Sequencing Platform	Baillie Vicky; Giandhari Jennifer; Madhi Shabir; Naidoo Yeshnee; Pillay Sureshnee; San James; Tegally Houriiyah; Tshabuila Derek; Wilkinson Eduan; de Oliveira Tulio; du Plessis Jeanine
EPI_ISL_2360379, EPI_ISL_2360380, EPI_ISL_2360381, EPI_ISL_2360382, EPI_ISL_2360383, EPI_ISL_2360386, EPI_ISL_2360388, EPI_ISL_2360389, EPI_ISL_2360390, EPI_ISL_2360395, EPI_ISL_2360397, EPI_ISL_2360399, EPI_ISL_2360401, EPI_ISL_2360406, EPI_ISL_2360407, EPI_ISL_2360409, EPI_ISL_2360410, EPI_ISL_2360412, EPI_ISL_2360413, EPI_ISL_2360416, EPI_ISL_2360418, EPI_ISL_2360420,
EPI_ISL_2360422, EPI_ISL_2360425, EPI_ISL_2360429, EPI_ISL_2360430, EPI_ISL_2360433, EPI_ISL_2360434, EPI_ISL_2360435, EPI_ISL_2360437, EPI_ISL_2360439, EPI_ISL_2360440, EPI_ISL_2360441, EPI_ISL_2360442, EPI_ISL_2360443, EPI_ISL_2360449, EPI_ISL_2360450, EPI_ISL_2360451, EPI_ISL_2360452, EPI_ISL_2360459, EPI_ISL_2360461, EPI_ISL_2360462, EPI_ISL_2360463, EPI_ISL_2360465,
EPI_ISL_2360466, EPI_ISL_2360468, EPI_ISL_2360471, EPI_ISL_2360473, EPI_ISL_2360474, EPI_ISL_2360482, EPI_ISL_2360483, EPI_ISL_2360485, EPI_ISL_2360502, EPI_ISL_2360503, EPI_ISL_2360505, EPI_ISL_2360506, EPI_ISL_2360509, EPI_ISL_2360511, EPI_ISL_2360524, EPI_ISL_2360527, EPI_ISL_2360530, EPI_ISL_2360532, EPI_ISL_2360533, EPI_ISL_2360534, EPI_ISL_2360535, EPI_ISL_2360542,
EPI_ISL_2360546, EPI_ISL_2360550, EPI_ISL_2360552, EPI_ISL_2360554, EPI_ISL_2360555, EPI_ISL_2360556, EPI_ISL_2360557, EPI_ISL_2360558, EPI_ISL_2360560, EPI_ISL_2360561, EPI_ISL_2360562, EPI_ISL_2360563, EPI_ISL_2360570, EPI_ISL_2360572, EPI_ISL_2360573, EPI_ISL_2360581, EPI_ISL_2360582, EPI_ISL_2360587, EPI_ISL_2360588, EPI_ISL_2360591, EPI_ISL_2360592, EPI_ISL_2360595,
EPI_ISL_2360596, EPI_ISL_2360597, EPI_ISL_2360598, EPI_ISL_2360603, EPI_ISL_2360604, EPI_ISL_2360606, EPI_ISL_2360612, EPI_ISL_2360614, EPI_ISL_2360617, EPI_ISL_2360620, EPI_ISL_2360621, EPI_ISL_2360626, EPI_ISL_2360628, EPI_ISL_2360631, EPI_ISL_2360633, EPI_ISL_2360635, EPI_ISL_2360638, EPI_ISL_2360639, EPI_ISL_2360644, EPI_ISL_2360645, EPI_ISL_2360646, EPI_ISL_2360647,
EPI_ISL_2360648, EPI_ISL_2360651, EPI_ISL_2360655, EPI_ISL_2360660, EPI_ISL_2360661, EPI_ISL_2360662, EPI_ISL_2360663, EPI_ISL_2360665, EPI_ISL_2360668, EPI_ISL_2360669, EPI_ISL_2360670, EPI_ISL_2360672, EPI_ISL_2360675, EPI_ISL_2360678, EPI_ISL_2360680, EPI_ISL_2360681, EPI_ISL_2360683, EPI_ISL_2360686, EPI_ISL_2360687, EPI_ISL_2360692, EPI_ISL_2360693, EPI_ISL_2360701,
EPI_ISL_2360709, EPI_ISL_2360714, EPI_ISL_2360720, EPI_ISL_2360722, EPI_ISL_2360723, EPI_ISL_2360724, EPI_ISL_2360726, EPI_ISL_2360731, EPI_ISL_2360732, EPI_ISL_2360733, EPI_ISL_2360735, EPI_ISL_2360738, EPI_ISL_2360745, EPI_ISL_2360747, EPI_ISL_2360748, EPI_ISL_2360749, EPI_ISL_2360750, EPI_ISL_2360754, EPI_ISL_2360755, EPI_ISL_2360756, EPI_ISL_2360759, EPI_ISL_2360760,
EPI_ISL_2360764, EPI_ISL_2360766, EPI_ISL_2360768, EPI_ISL_2360771, EPI_ISL_2360780, EPI_ISL_2360781, EPI_ISL_2360784, EPI_ISL_2360785, EPI_ISL_2360789, EPI_ISL_2360793, EPI_ISL_2360794, EPI_ISL_2360796, EPI_ISL_2360797, EPI_ISL_2360817, EPI_ISL_2360871, EPI_ISL_2360873, EPI_ISL_2360874, EPI_ISL_2360877, EPI_ISL_2360878, EPI_ISL_2360879, EPI_ISL_2360880, EPI_ISL_2360881,
EPI_ISL_2360882, EPI_ISL_2360883, EPI_ISL_2360885, EPI_ISL_2360886, EPI_ISL_2360887, EPI_ISL_2360888, EPI_ISL_2360889, EPI_ISL_2360890, EPI_ISL_2360891, EPI_ISL_2360892, EPI_ISL_2360893, EPI_ISL_2360894, EPI_ISL_2360895, EPI_ISL_2360896, EPI_ISL_2360897, EPI_ISL_2360898, EPI_ISL_2360899, EPI_ISL_2360900, EPI_ISL_2360901, EPI_ISL_2360902, EPI_ISL_2360903, EPI_ISL_2360904,
EPI_ISL_2360905, EPI_ISL_2360906, EPI_ISL_2360907, EPI_ISL_2360908, EPI_ISL_2360909, EPI_ISL_2360910, EPI_ISL_2360911, EPI_ISL_2360912, EPI_ISL_2360913, EPI_ISL_2360914, EPI_ISL_2360915, EPI_ISL_2360916, EPI_ISL_2360917, EPI_ISL_2360918, EPI_ISL_2360920, EPI_ISL_2360921, EPI_ISL_2360922, EPI_ISL_2360923, EPI_ISL_2360924, EPI_ISL_2360925, EPI_ISL_2360926, EPI_ISL_2360927,
EPI_ISL_2360928, EPI_ISL_2360929, EPI_ISL_2360930, EPI_ISL_2360931, EPI_ISL_2360932, EPI_ISL_2360933, EPI_ISL_2360934, EPI_ISL_2360935, EPI_ISL_2360936, EPI_ISL_2360937, EPI_ISL_2360938, EPI_ISL_2360939, EPI_ISL_2360940, EPI_ISL_2360941, EPI_ISL_2360942, EPI_ISL_2360943, EPI_ISL_2360944, EPI_ISL_2360945, EPI_ISL_2360946, EPI_ISL_2360947, EPI_ISL_2360948, EPI_ISL_2360949,
EPI_ISL_2360950, EPI_ISL_2360951, EPI_ISL_2360952, EPI_ISL_2360953, EPI_ISL_2360954, EPI_ISL_2360955, EPI_ISL_2360956, EPI_ISL_2360957, EPI_ISL_2360958, EPI_ISL_2360959, EPI_ISL_2360960, EPI_ISL_2360961, EPI_ISL_2360962, EPI_ISL_2360963, EPI_ISL_2360964, EPI_ISL_2360965, EPI_ISL_2360966, EPI_ISL_2360967, EPI_ISL_2360968, EPI_ISL_2360969, EPI_ISL_2360970, EPI_ISL_2360971,
EPI_ISL_2360973, EPI_ISL_2360974, EPI_ISL_2360975, EPI_ISL_2360976, EPI_ISL_2360977, EPI_ISL_2360978, EPI_ISL_2360979, EPI_ISL_2360980, EPI_ISL_2360981, EPI_ISL_2360982, EPI_ISL_2360983, EPI_ISL_2360984, EPI_ISL_2360985, EPI_ISL_2360986, EPI_ISL_2360987, EPI_ISL_2360988, EPI_ISL_2360989, EPI_ISL_2360990, EPI_ISL_2360991, EPI_ISL_2360992, EPI_ISL_2360993, EPI_ISL_2360994,
EPI_ISL_2360995, EPI_ISL_2360996, EPI_ISL_2360997, EPI_ISL_2360999, EPI_ISL_2361000, EPI_ISL_2361001, EPI_ISL_2361002, EPI_ISL_2361003, EPI_ISL_2361004, EPI_ISL_2361005, EPI_ISL_2361006, EPI_ISL_2361007, EPI_ISL_2361008, EPI_ISL_2361037, EPI_ISL_2361051, EPI_ISL_2494354, EPI_ISL_2494355, EPI_ISL_2494356, EPI_ISL_2494357, EPI_ISL_2494358, EPI_ISL_2494359, EPI_ISL_2494360,
EPI_ISL_2494361, EPI_ISL_2494362, EPI_ISL_2494364, EPI_ISL_2494365, EPI_ISL_2494366, EPI_ISL_2494367, EPI_ISL_2494369, EPI_ISL_2494370, EPI_ISL_2494371, EPI_ISL_2494372, EPI_ISL_2494373, EPI_ISL_2494374, EPI_ISL_2494375, EPI_ISL_2494377, EPI_ISL_2494378, EPI_ISL_2494379, EPI_ISL_2494380, EPI_ISL_2494381, EPI_ISL_2494382, EPI_ISL_2494383, EPI_ISL_2494384, EPI_ISL_2494385,
EPI_ISL_2494386, EPI_ISL_2494388, EPI_ISL_2494389, EPI_ISL_2494391, EPI_ISL_2494392, EPI_ISL_2494393, EPI_ISL_2494394, EPI_ISL_2494395, EPI_ISL_2494396, EPI_ISL_2494398, EPI_ISL_2494399, EPI_ISL_2494400, EPI_ISL_2494401, EPI_ISL_2494402, EPI_ISL_2494404, EPI_ISL_2494405, EPI_ISL_2494406, EPI_ISL_2494407, EPI_ISL_2494408, EPI_ISL_2494409, EPI_ISL_2494410, EPI_ISL_2494411,
EPI_ISL_2494412, EPI_ISL_2494413, EPI_ISL_2494414, EPI_ISL_2494415, EPI_ISL_2494416, EPI_ISL_2494418, EPI_ISL_2494419, EPI_ISL_2494420, EPI_ISL_2494423, EPI_ISL_2494425, EPI_ISL_2494426, EPI_ISL_2494429, EPI_ISL_2494430, EPI_ISL_2494432, EPI_ISL_2494433, EPI_ISL_2494434, EPI_ISL_2494435, EPI_ISL_2494436, EPI_ISL_2494438, EPI_ISL_2494439, EPI_ISL_2494442, EPI_ISL_2494443,
EPI_ISL_2494444, EPI_ISL_2494448, EPI_ISL_2494452, EPI_ISL_2494456, EPI_ISL_2494460, EPI_ISL_2494461, EPI_ISL_2494466, EPI_ISL_2494467, EPI_ISL_2494468, EPI_ISL_2494471, EPI_ISL_2494472, EPI_ISL_2494473, EPI_ISL_2494477, EPI_ISL_2494478, EPI_ISL_2494479, EPI_ISL_2494481, EPI_ISL_2494482, EPI_ISL_2494483, EPI_ISL_2494484, EPI_ISL_2494485, EPI_ISL_2494486, EPI_ISL_2494487,
EPI_ISL_2494488, EPI_ISL_2494489, EPI_ISL_2494494, EPI_ISL_2494495, EPI_ISL_2494496, EPI_ISL_2494497, EPI_ISL_2494498, EPI_ISL_2494501, EPI_ISL_2494616, EPI_ISL_2494627, EPI_ISL_2494628, EPI_ISL_2494629, EPI_ISL_2494630, EPI_ISL_2494631
EPI_ISL_940850, EPI_ISL_940851, EPI_ISL_940852, EPI_ISL_940853, EPI_ISL_940854, EPI_ISL_940855, EPI_ISL_940856, EPI_ISL_940857, EPI_ISL_940858, EPI_ISL_940859, EPI_ISL_940861, EPI_ISL_940862, EPI_ISL_940863, EPI_ISL_940864, EPI_ISL_940877, EPI_ISL_940878, EPI_ISL_940879, EPI_ISL_940880, EPI_ISL_940881, EPI_ISL_940882, EPI_ISL_940883, EPI_ISL_940884, EPI_ISL_940885, EPI_ISL_940886, EPI_ISL_940887,…	Vaccines and Infectious Diseases Analytics Research Unit (VIDA)	KRISP, KZN Research Innovation and Sequencing Platform	Baillie Vicky; Giandhari Jennifer; Madhi Shabir; Naidoo Yeshnee; Pillay Sureshnee; Tegally Houriiyah; de Oliveira Tulio; du Plessis Jeanine
EPI_ISL_1132669, EPI_ISL_1132670, EPI_ISL_1132671, EPI_ISL_1132672, EPI_ISL_1132702, EPI_ISL_1132703, EPI_ISL_1132704, EPI_ISL_1132705, EPI_ISL_1132706, EPI_ISL_1132707, EPI_ISL_1132708, EPI_ISL_1132709, EPI_ISL_1132710, EPI_ISL_1132711, EPI_ISL_1132712, EPI_ISL_1132713, EPI_ISL_1132714, EPI_ISL_1132715, EPI_ISL_1132716, EPI_ISL_1132717, EPI_ISL_1132718, EPI_ISL_1132719, EPI_ISL_1132720, EPI_ISL_…	Vaccines and Infectious Diseases Analytics Research Unit (VIDA)	KRISP, KZn Research Innovation and Sequencing Platform	Baillie Vicky; Giandhari Jennifer; Madhi Shabir; Naidoo Yeshnee; Pillay Sureshnee; Tegally Houriiyah; de Oliveira Tulio; du Plessis Jeanine
EPI_ISL_640037, EPI_ISL_640046, EPI_ISL_640114, EPI_ISL_1534381	Valkenberg Hospital wc VBH	NHLS/UCT	Arash Iranzadeh; Bruna Galvao; Carolyn Williamson; Deelan Doolabh; Diana Hardie; Emmanuel SJ; Innocent Mudau; Kruger Marais; Lynn Tyers; Marvin Hsiao; Stephen Korsman; Tegally H; de Oliveira T
EPI_ISL_1534361	Van Wyksdorp Sat Clinic wc VWS	NHLS/UCT	Arash Iranzadeh; Bruna Galvao; Carolyn Williamson; Deelan Doolabh; Diana Hardie; Emmanuel SJ; Innocent Mudau; Kruger Marais; Lynn Tyers; Marvin Hsiao; Stephen Korsman; Tegally H; de Oliveira T
EPI_ISL_640072, EPI_ISL_640081, EPI_ISL_640096, EPI_ISL_640097, EPI_ISL_640098, EPI_ISL_640099, EPI_ISL_640102, EPI_ISL_700413, EPI_ISL_700462, EPI_ISL_700527, EPI_ISL_1040677, EPI_ISL_1534354, EPI_ISL_1534409, EPI_ISL_2140714	Vanguard CHC wc VGC	NHLS/UCT	Arash Iranzadeh; Bruna Galvao; Carolyn Williamson; Deelan Doolabh; Diana Hardie; Emmanuel SJ; Innocent Mudau; Kruger Marais; Lynn Tyers; Marvin Hsiao; Stephen Korsman; Tegally H; de Oliveira T
EPI_ISL_960159	Vanguard CHC wc VGC	National Health Laboratory Service/UCT	Arash Iranzadeh; Bruna Galvao; Carolyn Williamson; Deelan Doolabh; Diana Hardie; Innocent Mudau; Kruger Marais; Lynn Tyers; Marvin Hsiao; Stephen Korsman
EPI_ISL_2086968, EPI_ISL_2086979, EPI_ISL_2086983, EPI_ISL_2582723, EPI_ISL_2582730, EPI_ISL_2582736, EPI_ISL_2582739, EPI_ISL_2582746, EPI_ISL_2582748, EPI_ISL_2582752, EPI_ISL_2582754, EPI_ISL_2582757, EPI_ISL_2582765, EPI_ISL_2582772, EPI_ISL_2582774, EPI_ISL_2582781, EPI_ISL_2582786, EPI_ISL_2582790, EPI_ISL_2582797, EPI_ISL_2582800, EPI_ISL_2582803, EPI_ISL_2582806	Vermaak & Partners Laboratory	National Institute for Communicable Diseases of the National Health Laboratory Service	Amoako DG; Bhiman JN; Everatt J; Ismail A; Mahlangu B; Mnguni A; Mohale T; Ntuli N; Scheepers C
EPI_ISL_640021, EPI_ISL_640032, EPI_ISL_640085, EPI_ISL_640087, EPI_ISL_640108, EPI_ISL_640109, EPI_ISL_640110, EPI_ISL_640113, EPI_ISL_640126, EPI_ISL_640141, EPI_ISL_700421, EPI_ISL_700546, EPI_ISL_700596, EPI_ISL_1040746, EPI_ISL_1040774, EPI_ISL_1040776, EPI_ISL_1040784, EPI_ISL_1040788, EPI_ISL_1040814, EPI_ISL_1534261, EPI_ISL_1534263, EPI_ISL_1534265, EPI_ISL_1534282,	Victoria Hospital wc VHW	NHLS/UCT	Arash Iranzadeh; Bruna Galvao; Carolyn Williamson; Deelan Doolabh; Diana Hardie; Emmanuel SJ; Gert Marais; Innocent Mudau; Kruger Marais; Lynn Tyers; Marvin Hsiao; Rageema Joseph; Sisonke; Stephen Korsman; Tegally H; de Oliveira T
EPI_ISL_1534287, EPI_ISL_1534289, EPI_ISL_1534292, EPI_ISL_1534295, EPI_ISL_1534300, EPI_ISL_1534303, EPI_ISL_1534305, EPI_ISL_1534312, EPI_ISL_1534337, EPI_ISL_1534353, EPI_ISL_1534386, EPI_ISL_1534420, EPI_ISL_1534430, EPI_ISL_1817674, EPI_ISL_1817690, EPI_ISL_1817691, EPI_ISL_1817692, EPI_ISL_1817701, EPI_ISL_1817715, EPI_ISL_1817738, EPI_ISL_1817740, EPI_ISL_1817741,
EPI_ISL_1817742, EPI_ISL_1817743, EPI_ISL_2140668, EPI_ISL_2140692, EPI_ISL_2140693, EPI_ISL_2140695, EPI_ISL_2140705, EPI_ISL_2140708, EPI_ISL_2140709, EPI_ISL_2140719, EPI_ISL_2140720, EPI_ISL_2375981, EPI_ISL_2375990, EPI_ISL_2375993, EPI_ISL_2375995, EPI_ISL_2621061, EPI_ISL_2621101, EPI_ISL_2621104, EPI_ISL_2802143, EPI_ISL_2802144, EPI_ISL_2802145, EPI_ISL_2802146,
EPI_ISL_2802162, EPI_ISL_2802163, EPI_ISL_2802168, EPI_ISL_2802178, EPI_ISL_2802179, EPI_ISL_3506436, EPI_ISL_3957779, EPI_ISL_3957792, EPI_ISL_3957793
EPI_ISL_960094, EPI_ISL_960099, EPI_ISL_960101, EPI_ISL_960108, EPI_ISL_960113, EPI_ISL_960114, EPI_ISL_960131, EPI_ISL_960138, EPI_ISL_960150	Victoria Hospital wc VHW	National Health Laboratory Service/UCT	Arash Iranzadeh; Bruna Galvao; Carolyn Williamson; Deelan Doolabh; Diana Hardie; Innocent Mudau; Kruger Marais; Lynn Tyers; Marvin Hsiao; Stephen Korsman
EPI_ISL_2547417	Victoria Hospital wc VHW	National Health Laboratory Service/University of Cape Town (NHLS/UCT)	Arash Iranzadeh; Bruna Galvao; Carolyn Williamson; Deelan Doolabh; Diana Hardie; Gert Marais; Innocent Mudau; Lynn Tyers; Marvin Hsiao; Stephen Korsman
EPI_ISL_2802125, EPI_ISL_2802126, EPI_ISL_2802127	Villiersdorp Clinic wc VDP	NHLS/UCT	Arash Iranzadeh; Bruna Galvao; Carolyn Williamson; Deelan Doolabh; Diana Hardie; Gert Marais; Innocent Mudau; Lynn Tyers; Marvin Hsiao; Stephen Korsman
EPI_ISL_2375922	Vredenburg Clinic wc VBC	NHLS/UCT	Arash Iranzadeh; Bruna Galvao; Carolyn Williamson; Deelan Doolabh; Diana Hardie; Innocent Mudau; Kruger Marais; Lynn Tyers; Marvin Hsiao; Stephen Korsman
EPI_ISL_745117, EPI_ISL_745165, EPI_ISL_745167, EPI_ISL_745189	Vredenburg Hospital wc VBG	National Health Laboratory Service (NHLS), Tygerberg	Bronwyn Kleinhans; Eduan Wilkindon; Gert van Zyl; Houriiyah Tegally; Kayla Delaney; Susan Engelbrecht; Tulio de Oliveira; Wolfgang Preiser
EPI_ISL_3207499, EPI_ISL_3207500	Vredendal Central Clinic wc VDC	NHLS/UCT	Arash Iranzadeh; Bruna Galvao; Carolyn Williamson; Deelan Doolabh; Diana Hardie; Gert Marais; Innocent Mudau; Lynn Tyers; Marvin Hsiao; Rageema Joseph; Sisonke; Stephen Korsman
EPI_ISL_745146	Vredendal Hospital wc VRE	National Health Laboratory Service (NHLS), Tygerberg	Bronwyn Kleinhans; Eduan Wilkindon; Gert van Zyl; Houriiyah Tegally; Kayla Delaney; Susan Engelbrecht; Tulio de Oliveira; Wolfgang Preiser
EPI_ISL_2547363	Vredendal Hospital wc VRE	National Health Laboratory Service/University of Cape Town (NHLS/UCT)	Arash Iranzadeh; Bruna Galvao; Carolyn Williamson; Deelan Doolabh; Diana Hardie; Gert Marais; Innocent Mudau; Lynn Tyers; Marvin Hsiao; Stephen Korsman
EPI_ISL_2375932	Vredendal North Clinic wc VDN	NHLS/UCT	Arash Iranzadeh; Bruna Galvao; Carolyn Williamson; Deelan Doolabh; Diana Hardie; Innocent Mudau; Kruger Marais; Lynn Tyers; Marvin Hsiao; Stephen Korsman
EPI_ISL_2547367	Vredendal North Clinic wc VDN	National Health Laboratory Service/University of Cape Town (NHLS/UCT)	Arash Iranzadeh; Bruna Galvao; Carolyn Williamson; Deelan Doolabh; Diana Hardie; Gert Marais; Innocent Mudau; Lynn Tyers; Marvin Hsiao; Stephen Korsman
EPI_ISL_745186	Wallacedene Clinic wc WAL	National Health Laboratory Service (NHLS), Tygerberg	Bronwyn Kleinhans; Eduan Wilkindon; Gert van Zyl; Houriiyah Tegally; Kayla Delaney; Susan Engelbrecht; Tulio de Oliveira; Wolfgang Preiser
EPI_ISL_2140170, EPI_ISL_2140171, EPI_ISL_2140172, EPI_ISL_2140173, EPI_ISL_2140174, EPI_ISL_2140175, EPI_ISL_2140176, EPI_ISL_2140177, EPI_ISL_2140178, EPI_ISL_2140179, EPI_ISL_2140180, EPI_ISL_2140181, EPI_ISL_2140182, EPI_ISL_2140183, EPI_ISL_2140184, EPI_ISL_2140185, EPI_ISL_2140186, EPI_ISL_2140187, EPI_ISL_2140188, EPI_ISL_2140189	Wits VIDA	Wits VIDA	Shabir Madhi et al.; Vicky Baillie
EPI_ISL_1040664	Worcester Hospital	NHLS/UCT	Arash Iranzadeh; Bruna Galvao; Carolyn Williamson; Deelan Doolabh; Diana Hardie; Innocent Mudau; Kruger Marais; Lynn Tyers; Marvin Hsiao; Stephen Korsman
EPI_ISL_2375925, EPI_ISL_2375931	Worcester Hospital wc WOC	NHLS/UCT	Arash Iranzadeh; Bruna Galvao; Carolyn Williamson; Deelan Doolabh; Diana Hardie; Innocent Mudau; Kruger Marais; Lynn Tyers; Marvin Hsiao; Stephen Korsman
EPI_ISL_2547364	Worcester Hospital wc WOC	National Health Laboratory Service/University of Cape Town (NHLS/UCT)	Arash Iranzadeh; Bruna Galvao; Carolyn Williamson; Deelan Doolabh; Diana Hardie; Gert Marais; Innocent Mudau; Lynn Tyers; Marvin Hsiao; Stephen Korsman
EPI_ISL_2727239, EPI_ISL_2727240, EPI_ISL_2727241, EPI_ISL_2727242, EPI_ISL_2727243, EPI_ISL_2727244, EPI_ISL_2727245, EPI_ISL_2727247, EPI_ISL_2727248, EPI_ISL_2727249, EPI_ISL_2727251, EPI_ISL_2727252, EPI_ISL_2727253, EPI_ISL_2727254, EPI_ISL_2727255, EPI_ISL_2727256, EPI_ISL_2727257, EPI_ISL_2727258, EPI_ISL_2727259, EPI_ISL_2727260, EPI_ISL_2727261, EPI_ISL_2727262,	ZARV/NHLS, Department Medical Virology, University of Pretoria	KRISP, KZN Research Innovation and Sequencing Platform	Adriano Mendes; Amy Strydom; Emmanuel SJ; Giandhari J; Lessells R; Micheala Davids; Naidoo Y; Pillay S; Ramphal U; Sim Mayaphi and Marietjie Venter; Tegally H; Wilkinson E; de Oliveira T
EPI_ISL_2727263, EPI_ISL_2727264, EPI_ISL_2727265, EPI_ISL_2727266, EPI_ISL_2727267, EPI_ISL_2727268, EPI_ISL_2727269, EPI_ISL_2727270, EPI_ISL_2727271, EPI_ISL_2727272, EPI_ISL_2727273, EPI_ISL_2727274, EPI_ISL_2727276, EPI_ISL_2727277, EPI_ISL_2727278, EPI_ISL_2727279, EPI_ISL_2727280, EPI_ISL_2727281, EPI_ISL_2727282, EPI_ISL_2727283, EPI_ISL_2727284, EPI_ISL_2727285,
EPI_ISL_2727286, EPI_ISL_2727287, EPI_ISL_2727288, EPI_ISL_2727289, EPI_ISL_2727290
EPI_ISL_2727328, EPI_ISL_2727329, EPI_ISL_2727330, EPI_ISL_2727331, EPI_ISL_2727332, EPI_ISL_2727333, EPI_ISL_2727334, EPI_ISL_2727335, EPI_ISL_2727336, EPI_ISL_2727337, EPI_ISL_2727338, EPI_ISL_2727339, EPI_ISL_2727340, EPI_ISL_2727341, EPI_ISL_2727342, EPI_ISL_2727343, EPI_ISL_2727344, EPI_ISL_2727345, EPI_ISL_2727346, EPI_ISL_2727347, EPI_ISL_2727348, EPI_ISL_2727349,EPI_ISL_2727350	ZARV/NHLS, Department Medical Virology, University of Pretoria	KRISP, KZn Research Innovation and Sequencing Platform	Adriano Mendes; Amy Strydom; Emmanuel SJ; Giandhari J; Lessells R; Micheala Davids; Naidoo Y; Pillay S; Ramphal U; Sim Mayaphi and Marietjie Venter; Tegally H; Wilkinson E; de Oliveira T
EPI_ISL_700416	Zoar Clinic wc ZOA	NHLS/UCT	Arash Iranzadeh; Bruna Galvao; Carolyn Williamson; Deelan Doolabh; Diana Hardie; Innocent Mudau; Kruger Marais; Lynn Tyers; Marvin Hsiao; Stephen Korsman
EPI_ISL_640073, EPI_ISL_1817696, EPI_ISL_1817697, EPI_ISL_1817698, EPI_ISL_1817699, EPI_ISL_1817700, EPI_ISL_1817713, EPI_ISL_1817716	Unknown	NHLS/UCT	Arash Iranzadeh; Bruna Galvao; Carolyn Williamson; Deelan Doolabh; Diana Hardie; Innocent Mudau; Kruger Marais; Lynn Tyers; Marvin Hsiao; Stephen Korsman
EPI_ISL_2153524	Unknown	National Institute for Communicable Diseases of the National Health Laboratory Service	Amoako DG; Bhiman JN; Ismail A; Mahlangu B; Mohale T; Ntuli N; Scheepers C
